# Supplementary material for: Metagenomic Association Uncovers Host Genotype‐Structured Rhizobacterial Networks and Novel Taxa That Enhance Soybean Salt Tolerance
Source: Adv Sci (Weinh). 2026 Jul 13:e76373. Online ahead of print. doi: 10.1002/advs.76373 (PMC13360111; doi:10.1002/advs.76373)
Supplement: Supplementary file 2 — Supporting File 2: advs76373‐sup‐0002‐TableS1.xlsx. [file ADVS-9999-e76373-s002.xlsx]

## Sheet: Sheet1
Accession	Plant Name	Taxonomy	Origin	Source Type	Collection Site	Improvement Level	STI value	Classification
Wm 82	Williams 82	Glycine max (L.) Merr.	Illinois, United States	1980	DEVELOPED	Cultivar	-0.0451446	susceptible
PI 548445	CNS	Glycine max (L.) Merr.	Jiangsu Sheng, China	1991	COLLECTED	Cultivar	-1	N/A
PI 548446	Charlee	Glycine max (L.) Merr.	Jiangsu Sheng, China	1991	COLLECTED	Cultivar	-1	N/A
PI 548447	Cherokee	Glycine max (L.) Merr.	Zhejiang Sheng, China	1991	COLLECTED	Cultivar	0.503509	tolerant
PI 548448	Clemson	Glycine max (L.) Merr.	Jiangsu Sheng, China	1991	COLLECTED	Cultivar	0.111932	tolerant
PI 548455	Georgian	Glycine max (L.) Merr.	Jiangsu Sheng, China	1991	COLLECTED	Cultivar	0.192819	tolerant
PI 548469	Mammoth Yellow	Glycine max (L.) Merr.	Japan	1991	COLLECTED	Cultivar	0.2945	tolerant
PI 548479	Otootan	Glycine max (L.) Merr.	Taiwan	1991	COLLECTED	Cultivar	-0.112566	susceptible
PI 548481	Pine Dell Perfection	Glycine max (L.) Merr.	Virginia, United States	1991	DEVELOPED	Cultivar	0.0976163	tolerant
PI 548487	Rose Non Pop	Glycine max (L.) Merr.	Phyeongyang, Korea, North	1991	COLLECTED	Cultivar	-0.148952	susceptible
PI 230971	No. 4	Glycine max (L.) Merr.	Japan	1956	COLLECTED	Cultivated material	-0.258756	susceptible
PI 230973	No. 6	Glycine max (L.) Merr.	Japan	1956	COLLECTED	Cultivated material	0.477218	tolerant
PI 230979	No. 12	Glycine max (L.) Merr.	Japan	1956	COLLECTED	Cultivated material	-0.0978369	susceptible
PI 230980	No. 13	Glycine max (L.) Merr.	Japan	1956	COLLECTED	Cultivated material	0.235254	tolerant
PI 224269	Chasengoku	Glycine max (L.) Merr.	Hyôgo, Japan	1955	COLLECTED	Cultivated material	-0.0748035	susceptible
PI 222550	951-DCE-Sj-096	Glycine max (L.) Merr.	Argentina	1954	COLLECTED	Cultivated material	-0.0454919	susceptible
PI 221715		Glycine max (L.) Merr.	North-West, South Africa	1954	DEVELOPED	Cultivated material	-0.357869	susceptible
PI 221717		Glycine max (L.) Merr.	North-West, South Africa	1954	DEVELOPED	Cultivated material	0.00565176	tolerant
PI 548656	Lee	Glycine max (L.) Merr.	Mississippi, United States	1954	DEVELOPED	Cultivar	0.243386	tolerant
PI 215755	Soya Otootan	Glycine max (L.) Merr.	Huánuco, Peru	1954	COLLECTED	Cultivated material	0.453547	tolerant
PI 215693	Local variety	Glycine max (L.) Merr.	Delhi, India	1954	COLLECTED	Cultivated material	-0.306656	susceptible
PI 209577	No. 10 Black Seeds	Glycine max (L.) Merr.	Hokkaidô, Japan	1953	DEVELOPED	Cultivated material	-0.116574	susceptible
PI 209578	No. 10 Brown Seeds	Glycine max (L.) Merr.	Hokkaidô, Japan	1953	DEVELOPED	Cultivated material	-0.476296	susceptible
PI 208788	Tookichi	Glycine max (L.) Merr.	Hyôgo, Japan	1953	COLLECTED	Cultivated material	-0.361785	susceptible
PI 208789	Zyuninyoshi	Glycine max (L.) Merr.	Hyôgo, Japan	1953	COLLECTED	Cultivated material	0.251685	tolerant
PI 208433	No. 5 Choc. br.,late var.	Glycine max (L.) Merr.	Madhyamanchal, Nepal	1953	COLLECTED	Cultivated material	-1	N/A
PI 208434	No. 6 White,late var.	Glycine max (L.) Merr.	Madhyamanchal, Nepal	1953	COLLECTED	Cultivated material	-0.0298263	susceptible
PI 205912	USA-ARD-A	Glycine max (L.) Merr.	Thailand	1953	COLLECTED	Cultivated material	-0.0180917	susceptible
PI 205914	No. 29	Glycine max (L.) Merr.	Thailand	1953	COLLECTED	Cultivated material	-1	N/A
PI 204332	Lawoe strain 2/51	Glycine max (L.) Merr.	Suriname	1952	COLLECTED	Cultivated material	0.35818	tolerant
PI 204333	Lawoe strain 3/51	Glycine max (L.) Merr.	Suriname	1952	COLLECTED	Cultivated material	-0.130823	susceptible
PI 204336	Ringgit strain 8/50	Glycine max (L.) Merr.	Suriname	1952	COLLECTED	Cultivated material	0.0136138	tolerant
PI 203400	Branca do Rio Grande	Glycine max (L.) Merr.	France	1952	COLLECTED	Cultivated material	-0.398453	susceptible
PI 203405	Rio Grande	Glycine max (L.) Merr.	France	1952	COLLECTED	Cultivated material	0.108458	tolerant
PI 203406	455	Glycine max (L.) Merr.	South Africa	1952	COLLECTED	Cultivated material	0.180722	tolerant
PI 201423	Wu-Kung 509	Glycine max (L.) Merr.	Australia	1952	COLLECTED	Cultivated material	-0.534464	susceptible
PI 200446	Aka Saya	Glycine max (L.) Merr.	Japan	1952	COLLECTED	Cultivated material	-0.604525	susceptible
PI 200448	Aki Daizu No. 1	Glycine max (L.) Merr.	Japan	1952	COLLECTED	Cultivated material	0.0136138	tolerant
PI 200449	Aki Daizu	Glycine max (L.) Merr.	Japan	1952	COLLECTED	Cultivated material	0.0307865	tolerant
PI 200451	Amakusa Daizu	Glycine max (L.) Merr.	Japan	1952	COLLECTED	Cultivated material	-0.0977455	susceptible
PI 200452	Amakusa Nou No. 2	Glycine max (L.) Merr.	Japan	1952	COLLECTED	Cultivated material	-1	N/A
PI 200454	Aokimame	Glycine max (L.) Merr.	Japan	1952	COLLECTED	Cultivated material	-0.0454919	susceptible
PI 200455	Aso No. 1	Glycine max (L.) Merr.	Japan	1952	COLLECTED	Cultivated material	0.965061	tolerant
PI 200456	Awashima Zairai	Glycine max (L.) Merr.	Japan	1952	COLLECTED	Cultivated material	-1	N/A
PI 200466	Gaku Bun	Glycine max (L.) Merr.	Japan	1952	COLLECTED	Cultivated material	-0.535789	susceptible
PI 200488	Kiro Aki Daizu	Glycine max (L.) Merr.	Japan	1952	COLLECTED	Cultivated material	-0.305387	susceptible
PI 200515	Oku Kuro Daizu	Glycine max (L.) Merr.	Japan	1952	COLLECTED	Cultivated material	-0.126792	susceptible
PI 200521	Oura	Glycine max (L.) Merr.	Japan	1952	COLLECTED	Cultivated material	-0.0748035	susceptible
PI 200525	Shimotsu Ura	Glycine max (L.) Merr.	Japan	1952	COLLECTED	Cultivated material	0.0178398	tolerant
PI 200526	Shira Nuhi	Glycine max (L.) Merr.	Japan	1952	COLLECTED	Cultivated material	-0.360796	susceptible
PI 200530	Shiro Daizu No. 3	Glycine max (L.) Merr.	Japan	1952	COLLECTED	Cultivated material	0.271587	tolerant
PI 200531	Shiro Daizu	Glycine max (L.) Merr.	Japan	1952	COLLECTED	Cultivated material	0.100594	tolerant
PI 200532	Shiro Hanasaki No. 1	Glycine max (L.) Merr.	Japan	1952	COLLECTED	Cultivated material	0.0241955	tolerant
PI 200538	Sugao Zairai	Glycine max (L.) Merr.	Japan	1952	COLLECTED	Cultivated material	-0.0709058	susceptible
PI 200547	Waka Shima	Glycine max (L.) Merr.	Japan	1952	COLLECTED	Cultivated material	-0.581747	susceptible
PI 200549	Yashiro Zairai No. 1	Glycine max (L.) Merr.	Japan	1952	COLLECTED	Cultivated material	-1	N/A
PI 200550	Yashiro Zairai No. 2	Glycine max (L.) Merr.	Japan	1952	COLLECTED	Cultivated material	-1	N/A
PI 200551	Yonekadake	Glycine max (L.) Merr.	Japan	1952	COLLECTED	Cultivated material	-0.203582	susceptible
PI 198078	Punjab-1	Glycine max (L.) Merr.	India	1951	COLLECTED	Cultivated material	0.0753575	tolerant
PI 192867	Ringgit	Glycine max (L.) Merr.	Jawa, Indonesia	1950	DEVELOPED	Cultivated material	0.239205	tolerant
PI 192869	No. 27	Glycine max (L.) Merr.	Jawa, Indonesia	1950	DEVELOPED	Cultivated material	0.982377	tolerant
PI 192871	No. 448	Glycine max (L.) Merr.	Jawa, Indonesia	1950	DEVELOPED	Cultivated material	-0.217655	susceptible
PI 181697	No. 27 Seeds black	Glycine max (L.) Merr.	Suriname	1949	COLLECTED	Cultivated material	0.100636	tolerant
PI 181698	No. 29 Seeds white	Glycine max (L.) Merr.	Suriname	1949	COLLECTED	Cultivated material	-0.304309	susceptible
PI 181559	No. 42	Glycine max (L.) Merr.	Japan	1949	COLLECTED	Cultivated material	0.497694	tolerant
PI 179823	Changteh	Glycine max (L.) Merr.	Henan Sheng, China	1949	COLLECTED	Cultivated material	-0.207195	susceptible
PI 174859	No. 10055	Glycine max (L.) Merr.	Uttar Pradesh, India	1949	COLLECTED	Cultivated material	0.221959	tolerant
PI 174860	No. 10095	Glycine max (L.) Merr.	Uttar Pradesh, India	1949	COLLECTED	Cultivated material	0.093367	tolerant
PI 174861	No. 10194	Glycine max (L.) Merr.	Uttar Pradesh, India	1949	COLLECTED	Cultivated material	-1	N/A
PI 175189	No. 10174	Glycine max (L.) Merr.	Uttar Pradesh, India	1949	COLLECTED	Cultivated material	-1	N/A
PI 175193	No. 10239	Glycine max (L.) Merr.	Uttar Pradesh, India	1949	COLLECTED	Cultivated material	-0.5595	susceptible
PI 175194	No. 10243	Glycine max (L.) Merr.	Uttar Pradesh, India	1949	COLLECTED	Cultivated material	-0.78149	susceptible
PI 175196	No. 10260	Glycine max (L.) Merr.	Uttar Pradesh, India	1949	COLLECTED	Cultivated material	-0.251582	susceptible
PI 175198	No. 10294	Glycine max (L.) Merr.	Uttar Pradesh, India	1949	COLLECTED	Cultivated material	-0.166164	susceptible
PI 175199	No. 10296	Glycine max (L.) Merr.	Uttar Pradesh, India	1949	COLLECTED	Cultivated material	-0.0233269	susceptible
PI 171439	No. 3032 Green	Glycine max (L.) Merr.	Jiangsu Sheng, China	1948	COLLECTED	Cultivated material	-0.0276099	susceptible
PI 171441	Mud-bean	Glycine max (L.) Merr.	Shaanxi Sheng, China	1948	COLLECTED	Cultivated material	-0.299744	susceptible
PI 171442	No. 3226 Brown	Glycine max (L.) Merr.	Shaanxi Sheng, China	1948	COLLECTED	Cultivated material	-0.386746	susceptible
PI 171444	No. 3233 Red mottled	Glycine max (L.) Merr.	Shaanxi Sheng, China	1948	COLLECTED	Cultivated material	-0.0168572	susceptible
PI 165675	Nanking 332	Glycine max (L.) Merr.	Jiangsu Sheng, China	1948	COLLECTED	Cultivated material	-0.344294	susceptible
PI 165676	Perfume	Glycine max (L.) Merr.	Jiangsu Sheng, China	1948	COLLECTED	Cultivated material	-0.0356915	susceptible
PI 164885	No. 15 Seed black	Glycine max (L.) Merr.	Escuintla, Guatemala	1948	COLLECTED	Cultivated material	0.596934	tolerant
PI 159924	Honduras	Glycine max (L.) Merr.	Lima, Peru	1947	COLLECTED	Cultivated material	-0.592105	susceptible
PI 159927	Tumbes	Glycine max (L.) Merr.	Lima, Peru	1947	COLLECTED	Cultivated material	-0.177423	susceptible
PI 159095	41S31	Glycine max (L.) Merr.	South Africa	1947	DEVELOPED	Cultivated material	-1	N/A
PI 157413	Chu chou	Glycine max (L.) Merr.	Japan	1947	COLLECTED	Cultivated material	0.211764	tolerant
PI 157488	White-soybean	Glycine max (L.) Merr.	Korea, South	1947	COLLECTED	Cultivated material	-0.0617182	susceptible
PI 153681	Cibao	Glycine max (L.) Merr.	El Salvador	1946	COLLECTED	Cultivated material	-0.469162	susceptible
PI 133226	Kedelee No. 367	Glycine max (L.) Merr.	Jawa, Indonesia	1939	COLLECTED	Cultivated material	0.241356	tolerant
PI 95860	155	Glycine max (L.) Merr.	Chungcheongnam-do, Korea, South	1932	COLLECTED	Cultivated material	0.16066	tolerant
PI 96354	649	Glycine max (L.) Merr.	Hamkyeongpukto, Korea, North	1932	COLLECTED	Cultivated material	0.298484	tolerant
PI 94159	Kiizaya	Glycine max (L.) Merr.	Kagosima, Japan	1931	COLLECTED	Cultivated material	0.198468	tolerant
PI 92707 S	7902	Glycine max (L.) Merr.	Jilin Sheng, China	1931	COLLECTED	Cultivated material	-0.419647	tolerant
PI 90495	7547	Glycine max (L.) Merr.	Beijing Shi, China	1930	COLLECTED	Cultivated material	0.134701	tolerant
PI 90768	7582	Glycine max (L.) Merr.	Beijing Shi, China	1930	COLLECTED	Cultivated material	0.338178	tolerant
PI 85897	Koshoku Akidaizu	Glycine max (L.) Merr.	Sizuoka, Japan	1930	COLLECTED	Cultivated material	-1	N/A
PI 86113 S	(Oyachi senshitsadairyu)	Glycine max (L.) Merr.	Hokkaidô, Japan	1930	COLLECTED	Cultivated material	-0.107134	susceptible
PI 83874	Chinuikon	Glycine max (L.) Merr.	Korea, North	1930	COLLECTED	Cultivated material	0.0213213	tolerant
PI 81037	Kurakake Daizu	Glycine max (L.) Merr.	Hokkaidô, Japan	1929	COLLECTED	Cultivated material	-0.55937	susceptible
PI 79832	N184	Glycine max (L.) Merr.	Heilongjiang Sheng, China	1929	COLLECTED	Cultivated material	-0.229655	susceptible
PI 71558	No. 151	Glycine max (L.) Merr.	Jiangsu Sheng, China	1927	COLLECTED	Cultivated material	-1	N/A
PI 71564	No. 157	Glycine max (L.) Merr.	Jiangsu Sheng, China	1927	COLLECTED	Cultivated material	-0.264073	susceptible
FC 33123		Glycine max (L.) Merr.	Unknown	1950	COLLECTED	Cultivated material	0.137716	tolerant
FC 31933		Glycine max (L.) Merr.	Unknown	1949	COLLECTED	Cultivated material	-1	N/A
FC 31737		Glycine max (L.) Merr.	Unknown	1948	COLLECTED	Cultivated material	-0.261658	susceptible
FC 31919	Santa Maria	Glycine max (L.) Merr.	Venezuela	1948	COLLECTED	Cultivated material	-1	N/A
FC 31707		Glycine max (L.) Merr.	Unknown	1947	COLLECTED	Cultivated material	-1	N/A
FC 31719		Glycine max (L.) Merr.	Unknown	1947	COLLECTED	Cultivated material	-0.0719144	susceptible
FC 31731		Glycine max (L.) Merr.	Unknown	1947	COLLECTED	Cultivated material	0.264148	tolerant
FC 31683		Glycine max (L.) Merr.	Unknown	1946	COLLECTED	Cultivated material	-1	N/A
FC 31676		Glycine max (L.) Merr.	Unknown	1945	COLLECTED	Cultivated material	-0.506211	susceptible
FC 31572	Anwei	Glycine max (L.) Merr.	China	1944	COLLECTED	Cultivated material	-1	N/A
FC 31592	Giant Speckled	Glycine max (L.) Merr.	Indonesia	1944	COLLECTED	Cultivated material	-0.124267	susceptible
FC 31622		Glycine max (L.) Merr.	Unknown	1944	COLLECTED	Cultivated material	-1	N/A
FC 31649		Glycine max (L.) Merr.	Unknown	1944	COLLECTED	Cultivated material	-1	N/A
FC 31416	Non-Pop Clemson No. 2	Glycine max (L.) Merr.	Unknown	1943	COLLECTED	Cultivated material	-1	N/A
FC 30265		Glycine max (L.) Merr.	Unknown	1938	COLLECTED	Cultivated material	-1	N/A
FC 30267		Glycine max (L.) Merr.	Unknown	1938	COLLECTED	Cultivated material	-0.64487	susceptible
