# Supplementary material for: Metagenomic Association Uncovers Host Genotype‐Structured Rhizobacterial Networks and Novel Taxa That Enhance Soybean Salt Tolerance
Source: Adv Sci (Weinh). 2026 Jul 13:e76373. Online ahead of print. doi: 10.1002/advs.76373 (PMC13360111; doi:10.1002/advs.76373)
Supplement: Supplementary file 4 — Supporting File 4: advs76373‐sup‐0004‐TableS3.xlsx. [file ADVS-9999-e76373-s006.xlsx]

## Sheet: Summary
Category	Gene number
Salt-responsive DEGs (+NaCl/-Tx vs -NaCl/-Tx)	1666
Tx-responsive DEGs under salinity (+NaCl/+Tx vs +NaCl/-Tx)	250
Overlapping genes	144
salt-induced / inoculation-repressed	71
salt-repressed / inoculation-induced	72
same-direction	1

## Sheet: Salt Up_Tx Down (71)
gene_id	gene_name	gene_description	family	regulation_class	salt_pattern	+NaCl/-Tx_mean	-NaCl/-Tx_mean	salt_log2FC	salt_pvalue	salt_padj	Inoculation_pattern	+NaCl/+Tx_mean	+NaCl/-Tx_mean	Tx_log2FC	Tx_pvalue	Tx_padj
Glyma_01G025200_Wm82_a6_v1	Glyma.01G025200	- && sp|Q9FKQ1|DTX27_ARATH Protein DETOXIFICATION 27 OS=Arabidopsis thaliana OX=3702 GN=DTX27 PE=2 SV=1 && PF01554:MatE	HD-ZIP	salt-induced / inoculation-repressed	+NaCl/-Tx > -NaCl/-Tx	195.349	18.748	3.38329	4.93697e-18	6.82171e-15	+NaCl/+Tx < +NaCl/-Tx	26.1627	205.001	-2.95435	4.93675e-08	4.03044e-05
Glyma_01G135200_Wm82_a6_v1	Glyma.01G135200	- && sp|O49859|C82A4_SOYBN Cytochrome P450 82A4 OS=Glycine max OX=3847 GN=CYP82A4 PE=2 SV=1 && PF00067:Cytochrome P450	B3	salt-induced / inoculation-repressed	+NaCl/-Tx > -NaCl/-Tx	457.026	83.3404	2.45521	7.44515e-05	0.00286754	+NaCl/+Tx < +NaCl/-Tx	93.2691	480.016	-2.36518	0.000128169	0.0205543
Glyma_01G186600_Wm82_a6_v1	Glyma.01G186600	- && sp|F4JFU8|OBL1_ARATH Triacylglycerol lipase OBL1 OS=Arabidopsis thaliana OX=3702 GN=OBL1 PE=1 SV=1 && PF01764:Lipase (class 3)	C2H2	salt-induced / inoculation-repressed	+NaCl/-Tx > -NaCl/-Tx	4724.08	2288.32	1.04573	0.000144706	0.00486451	+NaCl/+Tx < +NaCl/-Tx	1771.77	4953.13	-1.48342	1.86261e-08	1.93328e-05
Glyma_01G238800_Wm82_a6_v1	Glyma.01G238800	- && sp|Q94AZ2|STP13_ARATH Sugar transport protein 13 OS=Arabidopsis thaliana OX=3702 GN=STP13 PE=1 SV=2 && PF00083:Sugar (and other) transporter	M-type_MADS	salt-induced / inoculation-repressed	+NaCl/-Tx > -NaCl/-Tx	832.813	96.1527	3.11447	1.81018e-36	1.8134e-32	+NaCl/+Tx < +NaCl/-Tx	209.874	873.48	-2.05498	1.70879e-20	6.38506e-16
Glyma_02G190900_Wm82_a6_v1	Glyma.02G190900	- && - && -	FAR1	salt-induced / inoculation-repressed	+NaCl/-Tx > -NaCl/-Tx	611.23	137.626	2.15137	0.000144361	0.004857	+NaCl/+Tx < +NaCl/-Tx	153.147	642.052	-2.06791	4.26985e-05	0.00896333
Glyma_03G005400_Wm82_a6_v1	Glyma.03G005400	- && sp|Q8W488|DTX21_ARATH Protein DETOXIFICATION 21 OS=Arabidopsis thaliana OX=3702 GN=DTX21 PE=1 SV=1 && PF01554:MatE	HD-ZIP	salt-induced / inoculation-repressed	+NaCl/-Tx > -NaCl/-Tx	178.374	60.4892	1.55881	8.87124e-05	0.00328539	+NaCl/+Tx < +NaCl/-Tx	51.2537	187.051	-1.86586	1.04633e-09	1.62906e-06
Glyma_03G045176_Wm82_a6_v1	Glyma.03G045176	- && sp|Q9FI66|DIR3_ARATH Dirigent protein 3 OS=Arabidopsis thaliana OX=3702 GN=DIR3 PE=3 SV=1 && PF03018:Dirigent-like protein	NAC	salt-induced / inoculation-repressed	+NaCl/-Tx > -NaCl/-Tx	495.355	79.1946	2.64586	3.59256e-12	1.37102e-09	+NaCl/+Tx < +NaCl/-Tx	142.816	519.181	-1.86224	8.60794e-07	0.0004634
Glyma_03G085500_Wm82_a6_v1	Glyma.03G085500	- && sp|Q8VYU3|GCH1_SOLLC GTP cyclohydrolase 1 OS=Solanum lycopersicum OX=4081 GN=GCH1 PE=1 SV=1 && PF01227:GTP cyclohydrolase I	-	salt-induced / inoculation-repressed	+NaCl/-Tx > -NaCl/-Tx	1832.22	640.587	1.51618	4.65592e-06	0.000291367	+NaCl/+Tx < +NaCl/-Tx	661.849	1920.75	-1.53786	6.40826e-06	0.00210129
Glyma_03G088800_Wm82_a6_v1	Glyma.03G088800	- && sp|Q9LSF1|OXI1_ARATH Serine/threonine-protein kinase OXI1 OS=Arabidopsis thaliana OX=3702 GN=OXI1 PE=1 SV=1 && PF00069:Protein kinase domain	NF-YC	salt-induced / inoculation-repressed	+NaCl/-Tx > -NaCl/-Tx	353.191	93.3628	1.91817	2.49191e-08	3.45513e-06	+NaCl/+Tx < +NaCl/-Tx	144.523	370.442	-1.35632	7.68043e-10	1.30449e-06
Glyma_03G247500_Wm82_a6_v1	Glyma.03G247500	- && sp|P29063|PR4B_TOBAC Pathogenesis-related protein PR-4B OS=Nicotiana tabacum OX=4097 PE=2 SV=1 && PF00967:Barwin family	-	salt-induced / inoculation-repressed	+NaCl/-Tx > -NaCl/-Tx	52.9725	12.4983	2.07993	2.11989e-05	0.00102468	+NaCl/+Tx < +NaCl/-Tx	18.3117	55.5883	-1.59812	0.000135373	0.0212847
Glyma_04G065800_Wm82_a6_v1	Glyma.04G065800	- && sp|Q9LFP0|APT5_ARATH Adenine phosphoribosyltransferase 5 OS=Arabidopsis thaliana OX=3702 GN=APT5 PE=1 SV=1 && PF00156:Phosphoribosyl transferase domain	bHLH	salt-induced / inoculation-repressed	+NaCl/-Tx > -NaCl/-Tx	554.412	186.175	1.57487	9.08422e-06	0.00050769	+NaCl/+Tx < +NaCl/-Tx	199.405	581.572	-1.5416	0.000112529	0.0188555
Glyma_04G086300_Wm82_a6_v1	Glyma.04G086300	- && sp|P12628|MAOX_PHAVU NADP-dependent malic enzyme OS=Phaseolus vulgaris OX=3885 GN=ME1 PE=2 SV=1 && PF03949:Malic enzyme, NAD binding domain|PF00390:Malic enzyme, N-terminal domain	C3H	salt-induced / inoculation-repressed	+NaCl/-Tx > -NaCl/-Tx	394.716	135.593	1.54208	0.000263015	0.00775819	+NaCl/+Tx < +NaCl/-Tx	144.783	414.277	-1.51804	4.00108e-05	0.00864188
Glyma_04G121700_Wm82_a6_v1	Glyma.04G121700	- && sp|P43309|PPO_MALDO Polyphenol oxidase, chloroplastic OS=Malus domestica OX=3750 PE=1 SV=1 && PF12143:Protein of unknown function (DUF_B2219)|PF00264:Common central domain of tyrosinase|PF12142:Polyphenol oxidase middle domain	bZIP	salt-induced / inoculation-repressed	+NaCl/-Tx > -NaCl/-Tx	252.044	3.06425	6.36357	1.77695e-16	1.78011e-13	+NaCl/+Tx < +NaCl/-Tx	8.57385	264.731	-4.92364	5.22477e-13	3.25381e-09
Glyma_04G217400_Wm82_a6_v1	Glyma.04G217400	- && sp|Q9FGF8|ABR1_ARATH Ethylene-responsive transcription factor ABR1 OS=Arabidopsis thaliana OX=3702 GN=ABR1 PE=2 SV=1 && PF00847:AP2 domain	ERF	salt-induced / inoculation-repressed	+NaCl/-Tx > -NaCl/-Tx	167.899	22.0069	2.92972	3.37255e-17	3.97474e-14	+NaCl/+Tx < +NaCl/-Tx	62.032	176.125	-1.50368	1.19719e-06	0.000612797
Glyma_04G245000_Wm82_a6_v1	Glyma.04G245000	- && sp|Q9LPK5|CML44_ARATH Probable calcium-binding protein CML44 OS=Arabidopsis thaliana OX=3702 GN=CML44 PE=2 SV=2 && PF00036:EF hand|PF13499:EF-hand domain pair	NAC	salt-induced / inoculation-repressed	+NaCl/-Tx > -NaCl/-Tx	232.769	47.5546	2.29135	1.46519e-16	1.50542e-13	+NaCl/+Tx < +NaCl/-Tx	104.071	244.203	-1.22558	6.16812e-05	0.0119419
Glyma_05G124900_Wm82_a6_v1	Glyma.05G124900	- && sp|A6P6W0|CASL1_CANSA Cannabidiolic acid synthase-like 1 OS=Cannabis sativa OX=3483 GN=CBDAS2 PE=2 SV=1 && PF01565:FAD binding domain|PF08031:Berberine and berberine like	CPP	salt-induced / inoculation-repressed	+NaCl/-Tx > -NaCl/-Tx	729.36	1.67725	8.75952	1.6442e-07	1.7855e-05	+NaCl/+Tx < +NaCl/-Tx	20.7595	766.623	-5.20414	6.56136e-05	0.0125088
Glyma_06G087800_Wm82_a6_v1	Glyma.06G087800	- && sp|P12628|MAOX_PHAVU NADP-dependent malic enzyme OS=Phaseolus vulgaris OX=3885 GN=ME1 PE=2 SV=1 && PF03949:Malic enzyme, NAD binding domain|PF00390:Malic enzyme, N-terminal domain	MYB_related	salt-induced / inoculation-repressed	+NaCl/-Tx > -NaCl/-Tx	423.681	161.905	1.38833	0.000330213	0.00920163	+NaCl/+Tx < +NaCl/-Tx	167.241	444.319	-1.4124	3.19186e-08	2.83969e-05
Glyma_06G166800_Wm82_a6_v1	Glyma.06G166800	- && sp|B8BKP4|SWT14_ORYSI Bidirectional sugar transporter SWEET14 OS=Oryza sativa subsp. indica OX=39946 GN=SWEET14 PE=2 SV=1 && PF03083:Sugar efflux transporter for intercellular exchange	DBB	salt-induced / inoculation-repressed	+NaCl/-Tx > -NaCl/-Tx	64.5836	0	8.42711	5.93724e-11	1.68731e-08	+NaCl/+Tx < +NaCl/-Tx	3.31855	67.7196	-4.28972	1.41967e-09	2.04028e-06
Glyma_06G202300_Wm82_a6_v1	Glyma.06G202300	- && sp|Q9SBQ9|F3PH_PETHY Flavonoid 3'-monooxygenase OS=Petunia hybrida OX=4102 GN=CYP75B2 PE=2 SV=1 && PF00067:Cytochrome P450	MYB	salt-induced / inoculation-repressed	+NaCl/-Tx > -NaCl/-Tx	93.3961	9.08324	3.3575	5.56228e-08	6.92193e-06	+NaCl/+Tx < +NaCl/-Tx	15.1512	98.0692	-2.7183	5.20506e-05	0.0103453
Glyma_06G220800_Wm82_a6_v1	Glyma.06G220800	- && - && PF02298:Plastocyanin-like domain	C2H2	salt-induced / inoculation-repressed	+NaCl/-Tx > -NaCl/-Tx	86.7133	0	8.85271	6.22719e-10	1.45076e-07	+NaCl/+Tx < +NaCl/-Tx	0.291502	91.0929	-8.02349	1.32402e-08	1.41352e-05
Glyma_06G239500_Wm82_a6_v1	Glyma.06G239500	- && sp|Q40287|UFOG5_MANES Anthocyanidin 3-O-glucosyltransferase 5 OS=Manihot esculenta OX=3983 GN=GT5 PE=2 SV=1 && PF00201:UDP-glucoronosyl and UDP-glucosyl transferase	FAR1	salt-induced / inoculation-repressed	+NaCl/-Tx > -NaCl/-Tx	339.467	93.8493	1.85546	2.77802e-06	0.000192482	+NaCl/+Tx < +NaCl/-Tx	77.9862	356.191	-2.19019	1.13877e-09	1.70205e-06
Glyma_07G083100_Wm82_a6_v1	Glyma.07G083100	- && sp|F4IG73|BCHC2_ARATH BEACH domain-containing protein C2 OS=Arabidopsis thaliana OX=3702 GN=BCHC2 PE=1 SV=1 && -	-	salt-induced / inoculation-repressed	+NaCl/-Tx > -NaCl/-Tx	107.281	26.8719	1.99823	2.36996e-10	5.89854e-08	+NaCl/+Tx < +NaCl/-Tx	40.4034	112.526	-1.47002	2.07848e-06	0.000958822
Glyma_07G240000_Wm82_a6_v1	Glyma.07G240000	- && sp|Q8RWG2|CF107_ARATH Protein high chlorophyll fluorescent 107 OS=Arabidopsis thaliana OX=3702 GN=HCF107 PE=1 SV=1 && -	-	salt-induced / inoculation-repressed	+NaCl/-Tx > -NaCl/-Tx	20.0882	1.71453	3.55783	0.00233921	0.0416043	+NaCl/+Tx < +NaCl/-Tx	0.770739	21.0972	-4.94748	0.000407283	0.0468263
Glyma_08G118700_Wm82_a6_v1	Glyma.08G118700	- && sp|P32110|GSTX6_SOYBN Probable glutathione S-transferase OS=Glycine max OX=3847 GN=HSP26-A PE=2 SV=1 && PF02798:Glutathione S-transferase, N-terminal domain	-	salt-induced / inoculation-repressed	+NaCl/-Tx > -NaCl/-Tx	103.817	16.8494	2.61996	2.64888e-07	2.65358e-05	+NaCl/+Tx < +NaCl/-Tx	36.3619	108.977	-1.59039	0.000148768	0.023162
Glyma_08G140600_Wm82_a6_v1	Glyma.08G140600	- && sp|A0A068Q5V6|C7150_PRUMU Cytochrome P450 71AU50 OS=Prunus mume OX=102107 GN=CYP71AU50 PE=2 SV=1 && PF00067:Cytochrome P450	bHLH	salt-induced / inoculation-repressed	+NaCl/-Tx > -NaCl/-Tx	380.337	15.1838	4.64399	6.8695e-17	7.43966e-14	+NaCl/+Tx < +NaCl/-Tx	59.953	399.391	-2.73063	9.22911e-06	0.00278109
Glyma_08G145300_Wm82_a6_v1	Glyma.08G145300	- && sp|Q9FGF8|ABR1_ARATH Ethylene-responsive transcription factor ABR1 OS=Arabidopsis thaliana OX=3702 GN=ABR1 PE=2 SV=1 && PF00847:AP2 domain	ERF	salt-induced / inoculation-repressed	+NaCl/-Tx > -NaCl/-Tx	152.811	34.7706	2.13624	0.000415463	0.0109167	+NaCl/+Tx < +NaCl/-Tx	31.4324	160.058	-2.36083	3.59888e-05	0.00791033
Glyma_09G022300_Wm82_a6_v1	Glyma.09G022300	- && sp|Q42578|PER53_ARATH Peroxidase 53 OS=Arabidopsis thaliana OX=3702 GN=PER53 PE=1 SV=1 && PF00141:Peroxidase	FAR1	salt-induced / inoculation-repressed	+NaCl/-Tx > -NaCl/-Tx	2449.7	1032.43	1.24662	1.13416e-05	0.000603177	+NaCl/+Tx < +NaCl/-Tx	1156.14	2570.82	-1.15269	4.32315e-06	0.0016827
Glyma_09G111900_Wm82_a6_v1	Glyma.09G111900	- && sp|P48631|FD6E2_SOYBN Omega-6 fatty acid desaturase, endoplasmic reticulum isozyme 2 OS=Glycine max OX=3847 GN=FAD2-2 PE=2 SV=1 && PF11960:Domain of unknown function (DUF3474)|PF00487:Fatty acid desaturase	HSF	salt-induced / inoculation-repressed	+NaCl/-Tx > -NaCl/-Tx	30.5592	2.07467	3.89382	4.33591e-05	0.00184246	+NaCl/+Tx < +NaCl/-Tx	3.3385	32.064	-3.28865	1.12256e-05	0.00325159
Glyma_09G281800_Wm82_a6_v1	Glyma.09G281800	- && sp|P93324|CHOMT_MEDSA Isoliquiritigenin 2'-O-methyltransferase OS=Medicago sativa OX=3879 PE=1 SV=1 && PF08100:Dimerisation domain|PF00891:O-methyltransferase domain	-	salt-induced / inoculation-repressed	+NaCl/-Tx > -NaCl/-Tx	960.159	192.13	2.32174	2.19457e-31	1.25627e-27	+NaCl/+Tx < +NaCl/-Tx	392.645	1007.2	-1.36114	4.35436e-05	0.00908267
Glyma_10G028900_Wm82_a6_v1	Glyma.10G028900	- && sp|Q9SV13|SUT31_ARATH Sulfate transporter 3.1 OS=Arabidopsis thaliana OX=3702 GN=SULTR3;1 PE=2 SV=1 && PF01740:STAS domain|PF00916:Sulfate permease family	WRKY	salt-induced / inoculation-repressed	+NaCl/-Tx > -NaCl/-Tx	653.248	147.289	2.1487	2.94933e-23	9.09098e-20	+NaCl/+Tx < +NaCl/-Tx	326.397	685.099	-1.06746	2.37021e-05	0.00578858
Glyma_11G051800_Wm82_a6_v1	Glyma.11G051800	- && sp|Q6WNQ8|C81E8_MEDTR Cytochrome P450 81E8 OS=Medicago truncatula OX=3880 GN=CYP81E8 PE=2 SV=1 && PF00067:Cytochrome P450	G2-like	salt-induced / inoculation-repressed	+NaCl/-Tx > -NaCl/-Tx	281.754	18.782	3.9035	7.8246e-11	2.14753e-08	+NaCl/+Tx < +NaCl/-Tx	53.3333	295.864	-2.47448	3.30121e-06	0.00134226
Glyma_11G106300_Wm82_a6_v1	Glyma.11G106300	- && sp|F4I9E1|NFD4_ARATH Protein NUCLEAR FUSION DEFECTIVE 4 OS=Arabidopsis thaliana OX=3702 GN=NFD4 PE=3 SV=1 && PF06813:Nodulin-like	NF-YC	salt-induced / inoculation-repressed	+NaCl/-Tx > -NaCl/-Tx	837.41	230.229	1.86309	8.20378e-13	3.49717e-10	+NaCl/+Tx < +NaCl/-Tx	277.048	877.925	-1.66643	0.00018795	0.0265016
Glyma_11G124500_Wm82_a6_v1	Glyma.11G124500	- && sp|P27054|CHI4_PHAVU Endochitinase PR4 OS=Phaseolus vulgaris OX=3885 GN=CHI4 PE=2 SV=1 && PF00182:Chitinase class I	-	salt-induced / inoculation-repressed	+NaCl/-Tx > -NaCl/-Tx	604.523	114.959	2.3949	7.3724e-25	2.68563e-21	+NaCl/+Tx < +NaCl/-Tx	282.956	634.319	-1.1666	0.000153306	0.0234772
Glyma_11G198500_Wm82_a6_v1	Glyma.11G198500	- && sp|P25317|GSTXA_TOBAC Probable glutathione S-transferase parA OS=Nicotiana tabacum OX=4097 GN=PARA PE=2 SV=1 && PF13410:Glutathione S-transferase, C-terminal domain|PF02798:Glutathione S-transferase, N-terminal domain	-	salt-induced / inoculation-repressed	+NaCl/-Tx > -NaCl/-Tx	473.198	50.578	3.2265	5.45002e-09	9.2931e-07	+NaCl/+Tx < +NaCl/-Tx	97.114	496.914	-2.35471	0.000162818	0.024211
Glyma_11G247500_Wm82_a6_v1	Glyma.11G247500	- && - && -	-	salt-induced / inoculation-repressed	+NaCl/-Tx > -NaCl/-Tx	149.48	63.3144	1.2382	0.00159303	0.0309739	+NaCl/+Tx < +NaCl/-Tx	52.7615	156.851	-1.57426	8.80872e-05	0.0157486
Glyma_12G116800_Wm82_a6_v1	Glyma.12G116800	- && sp|Q93YW5|P2C58_ARATH Probable protein phosphatase 2C 58 OS=Arabidopsis thaliana OX=3702 GN=At4g28400 PE=2 SV=1 && PF00481:Protein phosphatase 2C	CAMTA	salt-induced / inoculation-repressed	+NaCl/-Tx > -NaCl/-Tx	1226.77	367.178	1.74021	4.27475e-14	2.59535e-11	+NaCl/+Tx < +NaCl/-Tx	442.651	1287.09	-1.54175	1.85225e-06	0.00087609
Glyma_13G072100_Wm82_a6_v1	Glyma.13G072100	- && sp|P48418|C75A1_PETHY Flavonoid 3',5'-hydroxylase 1 OS=Petunia hybrida OX=4102 GN=CYP75A1 PE=1 SV=1 && PF00067:Cytochrome P450	G2-like	salt-induced / inoculation-repressed	+NaCl/-Tx > -NaCl/-Tx	36.5626	13.602	1.42614	0.00165867	0.0319539	+NaCl/+Tx < +NaCl/-Tx	9.58808	38.357	-1.97287	0.000328693	0.040137
Glyma_13G085800_Wm82_a6_v1	Glyma.13G085800	- && - && -	-	salt-induced / inoculation-repressed	+NaCl/-Tx > -NaCl/-Tx	136.85	34.96	1.96758	0.00288082	0.0487997	+NaCl/+Tx < +NaCl/-Tx	20.8735	143.759	-2.7902	5.19027e-06	0.00183816
Glyma_13G109800_Wm82_a6_v1	Glyma.13G109800	- && sp|Q9FEW9|OPR3_SOLLC 12-oxophytodienoate reductase 3 OS=Solanum lycopersicum OX=4081 GN=OPR3 PE=1 SV=1 && PF00724:NADH:flavin oxidoreductase / NADH oxidase family	NAC	salt-induced / inoculation-repressed	+NaCl/-Tx > -NaCl/-Tx	282.02	34.4889	3.03013	1.17058e-13	6.51474e-11	+NaCl/+Tx < +NaCl/-Tx	29.3561	296.07	-3.34721	3.26725e-06	0.00134226
Glyma_13G218200_Wm82_a6_v1	Glyma.13G218200	- && sp|Q9XG83|G2OX_PHACN Gibberellin 2-beta-dioxygenase OS=Phaseolus coccineus OX=3886 GN=GA2OX1 PE=2 SV=1 && PF14226:non-haem dioxygenase in morphine synthesis N-terminal|PF03171:2OG-Fe(II) oxygenase superfamily	Dof	salt-induced / inoculation-repressed	+NaCl/-Tx > -NaCl/-Tx	137.837	41.5472	1.73094	0.000111753	0.00396638	+NaCl/+Tx < +NaCl/-Tx	56.8702	144.663	-1.34876	0.000130524	0.0207723
Glyma_13G314400_Wm82_a6_v1	Glyma.13G314400	- && sp|Q9SRN4|GIR2_ARATH Protein GL2-INTERACTING REPRESSOR 2 OS=Arabidopsis thaliana OX=3702 GN=GIR2 PE=1 SV=1 && -	NAC	salt-induced / inoculation-repressed	+NaCl/-Tx > -NaCl/-Tx	79.9093	17.6325	2.17986	8.79387e-07	7.31077e-05	+NaCl/+Tx < +NaCl/-Tx	24.6889	83.8505	-1.76196	0.000155488	0.0236177
Glyma_13G349300_Wm82_a6_v1	Glyma.13G349300	- && sp|Q43089|INV1_PEA Beta-fructofuranosidase, cell wall isozyme OS=Pisum sativum OX=3888 GN=BFRUCT1 PE=2 SV=1 && PF00251:Glycosyl hydrolases family 32 N-terminal domain|PF08244:Glycosyl hydrolases family 32 C terminal	-	salt-induced / inoculation-repressed	+NaCl/-Tx > -NaCl/-Tx	220.92	15.3888	3.84575	6.44953e-10	1.48528e-07	+NaCl/+Tx < +NaCl/-Tx	39.4173	232.054	-2.55392	1.8822e-05	0.00488404
Glyma_14G067700_Wm82_a6_v1	Glyma.14G067700	- && - && -	-	salt-induced / inoculation-repressed	+NaCl/-Tx > -NaCl/-Tx	28.6898	8.10996	1.81924	0.000925104	0.0205829	+NaCl/+Tx < +NaCl/-Tx	6.078	30.0813	-2.34038	8.88996e-05	0.0158182
Glyma_14G167800_Wm82_a6_v1	Glyma.14G167800	- && - && -	-	salt-induced / inoculation-repressed	+NaCl/-Tx > -NaCl/-Tx	55.5981	1.01986	5.7692	1.264e-06	9.93132e-05	+NaCl/+Tx < +NaCl/-Tx	0	58.4238	-8.34475	2.58253e-08	2.53931e-05
Glyma_15G024600_Wm82_a6_v1	Glyma.15G024600	- && sp|Q43089|INV1_PEA Beta-fructofuranosidase, cell wall isozyme OS=Pisum sativum OX=3888 GN=BFRUCT1 PE=2 SV=1 && PF08244:Glycosyl hydrolases family 32 C terminal|PF00251:Glycosyl hydrolases family 32 N-terminal domain	-	salt-induced / inoculation-repressed	+NaCl/-Tx > -NaCl/-Tx	377.538	96.7555	1.96476	0.000105729	0.00377937	+NaCl/+Tx < +NaCl/-Tx	65.766	396.38	-2.59271	7.77675e-11	1.93724e-07
Glyma_15G026900_Wm82_a6_v1	Glyma.15G026900	- && - && -	-	salt-induced / inoculation-repressed	+NaCl/-Tx > -NaCl/-Tx	160.92	46.5708	1.79001	0.000242105	0.00730526	+NaCl/+Tx < +NaCl/-Tx	54.0216	168.712	-1.63991	8.70775e-05	0.0157185
Glyma_15G049600_Wm82_a6_v1	Glyma.15G049600	- && - && -	-	salt-induced / inoculation-repressed	+NaCl/-Tx > -NaCl/-Tx	271.817	104.47	1.37992	0.00104372	0.0224251	+NaCl/+Tx < +NaCl/-Tx	101.94	285.387	-1.48593	0.000228297	0.0305754
Glyma_15G167800_Wm82_a6_v1	Glyma.15G167800	- && sp|O64566|PIRL6_ARATH Plant intracellular Ras-group-related LRR protein 6 OS=Arabidopsis thaliana OX=3702 GN=PIRL6 PE=2 SV=1 && PF13855:Leucine rich repeat	CPP	salt-induced / inoculation-repressed	+NaCl/-Tx > -NaCl/-Tx	109.891	6.84412	4.01003	3.81763e-11	1.14161e-08	+NaCl/+Tx < +NaCl/-Tx	26.7381	115.371	-2.10509	4.20151e-05	0.00896333
Glyma_15G270000_Wm82_a6_v1	Glyma.15G270000	- && - && -	-	salt-induced / inoculation-repressed	+NaCl/-Tx > -NaCl/-Tx	213.078	28.6856	2.89231	9.63246e-05	0.00352222	+NaCl/+Tx < +NaCl/-Tx	38.2908	223.917	-2.54848	0.000207065	0.0288701
Glyma_15G270100_Wm82_a6_v1	Glyma.15G270100	- && - && -	-	salt-induced / inoculation-repressed	+NaCl/-Tx > -NaCl/-Tx	323.929	68.0604	2.25061	3.14096e-05	0.00142036	+NaCl/+Tx < +NaCl/-Tx	81.6554	340.247	-2.06042	7.87862e-05	0.0144402
Glyma_16G080100_Wm82_a6_v1	Glyma.16G080100	- && sp|O49621|MLO1_ARATH MLO-like protein 1 OS=Arabidopsis thaliana OX=3702 GN=MLO1 PE=1 SV=1 && PF03094:Mlo family	ARF	salt-induced / inoculation-repressed	+NaCl/-Tx > -NaCl/-Tx	371.723	86.4288	2.10331	2.45068e-11	7.55395e-09	+NaCl/+Tx < +NaCl/-Tx	185.736	389.847	-1.0694	4.94075e-06	0.00177515
Glyma_16G173600_Wm82_a6_v1	Glyma.16G173600	- && sp|Q9FLV9|SLAH3_ARATH S-type anion channel SLAH3 OS=Arabidopsis thaliana OX=3702 GN=SLAH3 PE=1 SV=1 && PF03595:Voltage-dependent anion channel	GRF	salt-induced / inoculation-repressed	+NaCl/-Tx > -NaCl/-Tx	112.746	42.8529	1.39601	0.000967269	0.0211597	+NaCl/+Tx < +NaCl/-Tx	55.3667	118.258	-1.09054	9.60487e-05	0.0166928
Glyma_16G202500_Wm82_a6_v1	Glyma.16G202500	- && sp|Q6NPM5|ATS3B_ARATH Embryo-specific protein ATS3B OS=Arabidopsis thaliana OX=3702 GN=ATS3B PE=1 SV=1 && PF06232:Embryo-specific protein 3, (ATS3)	-	salt-induced / inoculation-repressed	+NaCl/-Tx > -NaCl/-Tx	445.07	99.0417	2.16837	1.44124e-07	1.60869e-05	+NaCl/+Tx < +NaCl/-Tx	146.738	466.529	-1.66977	4.39962e-05	0.00908267
Glyma_17G035400_Wm82_a6_v1	Glyma.17G035400	- && sp|Q9FGZ4|WRK48_ARATH Probable WRKY transcription factor 48 OS=Arabidopsis thaliana OX=3702 GN=WRKY48 PE=2 SV=1 && PF03106:WRKY DNA -binding domain	WRKY	salt-induced / inoculation-repressed	+NaCl/-Tx > -NaCl/-Tx	538.088	162.558	1.72646	1.23919e-08	1.89526e-06	+NaCl/+Tx < +NaCl/-Tx	274.666	564.149	-1.03772	2.23946e-06	0.00100819
Glyma_17G041200_Wm82_a6_v1	Glyma.17G041200	- && sp|Q9FWX7|AB11B_ARATH ABC transporter B family member 11 OS=Arabidopsis thaliana OX=3702 GN=ABCB11 PE=2 SV=1 && PF00005:ABC transporter|PF00664:ABC transporter transmembrane region	ERF	salt-induced / inoculation-repressed	+NaCl/-Tx > -NaCl/-Tx	220.85	43.4939	2.34405	4.52289e-06	0.00028407	+NaCl/+Tx < +NaCl/-Tx	51.1235	231.916	-2.18051	1.28849e-05	0.00359296
Glyma_17G084600_Wm82_a6_v1	Glyma.17G084600	- && - && -	-	salt-induced / inoculation-repressed	+NaCl/-Tx > -NaCl/-Tx	268.647	43.5582	2.62349	9.94824e-10	2.13174e-07	+NaCl/+Tx < +NaCl/-Tx	94.7272	281.932	-1.57485	4.50987e-05	0.00920851
Glyma_17G092400_Wm82_a6_v1	Glyma.17G092400	- && sp|O82147|SPDE_COFAR Spermidine synthase OS=Coffea arabica OX=13443 PE=2 SV=1 && PF01564:Spermine/spermidine synthase domain|PF17284:Spermidine synthase tetramerisation domain	-	salt-induced / inoculation-repressed	+NaCl/-Tx > -NaCl/-Tx	199.529	80.6131	1.30806	0.000695194	0.0165383	+NaCl/+Tx < +NaCl/-Tx	74.2317	209.387	-1.49693	3.42465e-05	0.00761698
Glyma_17G137300_Wm82_a6_v1	Glyma.17G137300	- && - && PF14368:Probable lipid transfer	ERF	salt-induced / inoculation-repressed	+NaCl/-Tx > -NaCl/-Tx	1423.34	428.059	1.73372	9.09478e-18	1.1756e-14	+NaCl/+Tx < +NaCl/-Tx	715.988	1493.1	-1.05969	2.0858e-09	2.7835e-06
Glyma_18G009800_Wm82_a6_v1	Glyma.18G009800	- && - && -	-	salt-induced / inoculation-repressed	+NaCl/-Tx > -NaCl/-Tx	65.389	16.6732	1.97201	0.00220214	0.0397487	+NaCl/+Tx < +NaCl/-Tx	7.74736	68.6876	-3.13146	9.58381e-05	0.0166928
Glyma_18G050600_Wm82_a6_v1	Glyma.18G050600	- && sp|Q9SPB3|RL10_VITRI 60S ribosomal protein L10 OS=Vitis riparia OX=96939 GN=RPL10 PE=2 SV=1 && PF00252:Ribosomal protein L16p/L10e	bZIP	salt-induced / inoculation-repressed	+NaCl/-Tx > -NaCl/-Tx	1033.15	360.83	1.51764	1.35311e-05	0.000700523	+NaCl/+Tx < +NaCl/-Tx	453.274	1083.45	-1.25732	0.000399875	0.0462592
Glyma_18G103500_Wm82_a6_v1	Glyma.18G103500	- && sp|O64470|SHT_ARATH Spermidine hydroxycinnamoyl transferase OS=Arabidopsis thaliana OX=3702 GN=SHT PE=1 SV=1 && PF02458:Transferase family	C3H	salt-induced / inoculation-repressed	+NaCl/-Tx > -NaCl/-Tx	3018.36	1493.4	1.01515	0.000141903	0.00479444	+NaCl/+Tx < +NaCl/-Tx	1472.54	3164.64	-1.10408	2.30288e-05	0.00569864
Glyma_18G158400_Wm82_a6_v1	Glyma.18G158400	- && sp|Q9LK64|AB3C_ARATH ABC transporter C family member 3 OS=Arabidopsis thaliana OX=3702 GN=ABCC3 PE=1 SV=1 && PF00005:ABC transporter|PF00664:ABC transporter transmembrane region	bZIP	salt-induced / inoculation-repressed	+NaCl/-Tx > -NaCl/-Tx	497.685	90.5971	2.4583	6.98563e-07	6.0589e-05	+NaCl/+Tx < +NaCl/-Tx	140.112	522.682	-1.90216	0.000300561	0.037188
Glyma_18G231500_Wm82_a6_v1	Glyma.18G231500	- && sp|Q8W4Y8|IBB_LENCU Bowman-Birk type proteinase inhibitor OS=Lens culinaris OX=3864 PE=1 SV=2 && PF00228:Bowman-Birk serine protease inhibitor family	-	salt-induced / inoculation-repressed	+NaCl/-Tx > -NaCl/-Tx	1404.76	460.558	1.60904	3.14026e-10	7.62627e-08	+NaCl/+Tx < +NaCl/-Tx	579.964	1473.69	-1.34486	4.10902e-07	0.000255896
Glyma_19G137800_Wm82_a6_v1	Glyma.19G137800	- && sp|O22230|HSFB3_ARATH Heat stress transcription factor B-3 OS=Arabidopsis thaliana OX=3702 GN=HSFB3 PE=1 SV=1 && PF00447:HSF-type DNA-binding	HSF	salt-induced / inoculation-repressed	+NaCl/-Tx > -NaCl/-Tx	363.235	51.9669	2.80321	1.54483e-08	2.2675e-06	+NaCl/+Tx < +NaCl/-Tx	160.572	381.173	-1.25057	9.29262e-05	0.0163018
Glyma_19G145200_Wm82_a6_v1	Glyma.19G145200	- && sp|Q9M5J9|PGIP1_ARATH Polygalacturonase inhibitor 1 OS=Arabidopsis thaliana OX=3702 GN=PGIP1 PE=1 SV=1 && PF13855:Leucine rich repeat|PF08263:Leucine rich repeat N-terminal domain	MYB_related	salt-induced / inoculation-repressed	+NaCl/-Tx > -NaCl/-Tx	474.063	142.146	1.7384	1.30248e-06	0.00010154	+NaCl/+Tx < +NaCl/-Tx	191.928	497.557	-1.37298	1.22982e-05	0.0034897
Glyma_19G159900_Wm82_a6_v1	Glyma.19G159900	- && sp|Q9LY77|ACA12_ARATH Calcium-transporting ATPase 12, plasma membrane-type OS=Arabidopsis thaliana OX=3702 GN=ACA12 PE=2 SV=1 && PF00689:Cation transporting ATPase, C-terminus|PF00690:Cation transporter/ATPase, N-terminus|PF00702:haloacid dehalogenase-like hydrolase|PF00122:E1-E2 ATPase	SBP	salt-induced / inoculation-repressed	+NaCl/-Tx > -NaCl/-Tx	603.783	198.46	1.60482	5.74463e-08	7.12672e-06	+NaCl/+Tx < +NaCl/-Tx	265.645	632.869	-1.25412	6.13878e-05	0.0119419
Glyma_20G082300_Wm82_a6_v1	Glyma.20G082300	- && sp|Q10MB4|MYB2_ORYSJ Transcription factor MYB2 OS=Oryza sativa subsp. japonica OX=39947 GN=MYB2 PE=2 SV=1 && PF00249:Myb-like DNA-binding domain	MYB	salt-induced / inoculation-repressed	+NaCl/-Tx > -NaCl/-Tx	152.533	13.616	3.48656	3.33187e-16	3.11323e-13	+NaCl/+Tx < +NaCl/-Tx	37.8398	159.933	-2.06955	1.89606e-05	0.00488609
Glyma_20G115600_Wm82_a6_v1	Glyma.20G115600	- && sp|Q8RWD0|COL16_ARATH Zinc finger protein CONSTANS-LIKE 16 OS=Arabidopsis thaliana OX=3702 GN=COL16 PE=1 SV=2 && PF06203:CCT motif|PF00643:B-box zinc finger	CO-like	salt-induced / inoculation-repressed	+NaCl/-Tx > -NaCl/-Tx	40.4633	7.46422	2.43847	1.05492e-05	0.000573174	+NaCl/+Tx < +NaCl/-Tx	7.7292	42.4519	-2.42927	2.94551e-05	0.00667043
Glyma_20G199300_Wm82_a6_v1	Glyma.20G199300	- && sp|Q10MB4|MYB2_ORYSJ Transcription factor MYB2 OS=Oryza sativa subsp. japonica OX=39947 GN=MYB2 PE=2 SV=1 && PF00249:Myb-like DNA-binding domain	MYB	salt-induced / inoculation-repressed	+NaCl/-Tx > -NaCl/-Tx	76.3757	3.38944	4.49094	2.16792e-11	6.78678e-09	+NaCl/+Tx < +NaCl/-Tx	12.1537	80.0884	-2.70424	4.52923e-06	0.00170179
novel.1021	-	- && - && -	-	salt-induced / inoculation-repressed	+NaCl/-Tx > -NaCl/-Tx	79.4926	19.3448	2.03837	0.000206088	0.00642336	+NaCl/+Tx < +NaCl/-Tx	11.0817	83.356	-2.94733	8.43499e-08	6.70599e-05
novel.32	-	- && - && -	-	salt-induced / inoculation-repressed	+NaCl/-Tx > -NaCl/-Tx	35.9191	1.68192	4.4049	1.14488e-07	1.30703e-05	+NaCl/+Tx < +NaCl/-Tx	3.28654	37.6848	-3.45053	1.4697e-06	0.000732226

## Sheet: Salt Down_Tx Up (72)
gene_id	gene_name	gene_description	family	regulation_class	salt_pattern	+NaCl/-Tx_mean	-NaCl/-Tx_mean	salt_log2FC	salt_pvalue	salt_padj	Inoculation_pattern	+NaCl/+Tx_mean	+NaCl/-Tx_mean	Tx_log2FC	Tx_pvalue	Tx_padj
Glyma_01G049400_Wm82_a6_v1	Glyma.01G049400	- && sp|Q8LFV3|CDF3_ARATH Cyclic dof factor 3 OS=Arabidopsis thaliana OX=3702 GN=CDF3 PE=1 SV=2 && PF02701:Dof domain, zinc finger	Dof	salt-repressed / inoculation-induced	+NaCl/-Tx < -NaCl/-Tx	35.2417	123.99	-1.81403	0.000487629	0.012422	+NaCl/+Tx > +NaCl/-Tx	134.549	36.9784	1.85943	1.9708e-05	0.0050439
Glyma_01G097900_Wm82_a6_v1	Glyma.01G097900	- && sp|Q9ZQ46|WAVH1_ARATH E3 ubiquitin-protein ligase WAVH1 OS=Arabidopsis thaliana OX=3702 GN=WAVH1 PE=1 SV=1 && PF17123:RING-like zinc finger|PF00092:von Willebrand factor type A domain	G2-like	salt-repressed / inoculation-induced	+NaCl/-Tx < -NaCl/-Tx	116.443	263.049	-1.17609	0.000195948	0.00618742	+NaCl/+Tx > +NaCl/-Tx	265.229	122.088	1.11926	2.72501e-05	0.00640831
Glyma_02G100000_Wm82_a6_v1	Glyma.02G100000	- && sp|Q9S713|STT7_ARATH Serine/threonine-protein kinase STN7, chloroplastic OS=Arabidopsis thaliana OX=3702 GN=STN7 PE=1 SV=1 && PF00069:Protein kinase domain	FAR1	salt-repressed / inoculation-induced	+NaCl/-Tx < -NaCl/-Tx	23.1667	88.4498	-1.93256	5.44372e-06	0.000328023	+NaCl/+Tx > +NaCl/-Tx	62.2295	24.2902	1.35225	0.000393588	0.0458156
Glyma_02G108600_Wm82_a6_v1	Glyma.02G108600	- && sp|Q8LFV3|CDF3_ARATH Cyclic dof factor 3 OS=Arabidopsis thaliana OX=3702 GN=CDF3 PE=1 SV=2 && PF02701:Dof domain, zinc finger	Dof	salt-repressed / inoculation-induced	+NaCl/-Tx < -NaCl/-Tx	32.0379	168.619	-2.39483	3.06386e-06	0.000206687	+NaCl/+Tx > +NaCl/-Tx	129.36	33.6106	1.9414	1.17292e-06	0.000608711
Glyma_02G121000_Wm82_a6_v1	Glyma.02G121000	- && sp|A0A061DM17|MTR3_THECC Probable methyltransferase TCM_000336 OS=Theobroma cacao OX=3641 GN=TCM_000336 PE=3 SV=1 && PF03492:SAM dependent carboxyl methyltransferase	MYB_related	salt-repressed / inoculation-induced	+NaCl/-Tx < -NaCl/-Tx	128.459	450.571	-1.8111	3.75804e-16	3.34641e-13	+NaCl/+Tx > +NaCl/-Tx	321.168	134.717	1.25485	1.04714e-06	0.000551089
Glyma_03G072100_Wm82_a6_v1	Glyma.03G072100	- && sp|Q9M331|PTR45_ARATH Protein NRT1/ PTR FAMILY 5.7 OS=Arabidopsis thaliana OX=3702 GN=NPF5.7 PE=2 SV=2 && PF00854:POT family	TALE	salt-repressed / inoculation-induced	+NaCl/-Tx < -NaCl/-Tx	784.469	1988.35	-1.34172	3.03843e-05	0.00138356	+NaCl/+Tx > +NaCl/-Tx	1955.66	822.547	1.24907	8.46139e-06	0.00258967
Glyma_03G177500_Wm82_a6_v1	Glyma.03G177500	- && sp|B8B8J2|AP23_ORYSI APETALA2-like protein 3 OS=Oryza sativa subsp. indica OX=39946 GN=AP2-3 PE=3 SV=1 && PF00847:AP2 domain	AP2	salt-repressed / inoculation-induced	+NaCl/-Tx < -NaCl/-Tx	279.072	610.092	-1.12882	3.79158e-07	3.57488e-05	+NaCl/+Tx > +NaCl/-Tx	665.189	292.675	1.18368	3.49975e-07	0.000221647
Glyma_03G261800_Wm82_a6_v1	Glyma.03G261800	- && sp|A0A0G3VTN5|LHY_PETHY Protein LATE ELONGATED HYPOCOTYL OS=Petunia hybrida OX=4102 GN=LHY PE=2 SV=1 && PF00249:Myb-like DNA-binding domain	MYB_related	salt-repressed / inoculation-induced	+NaCl/-Tx < -NaCl/-Tx	229.011	1056.3	-2.20529	9.81127e-09	1.54782e-06	+NaCl/+Tx > +NaCl/-Tx	801.451	240.341	1.73701	9.16035e-08	7.13095e-05
Glyma_04G022300_Wm82_a6_v1	Glyma.04G022300	- && sp|Q9LNU1|CRSP_ARATH CO(2)-response secreted protease OS=Arabidopsis thaliana OX=3702 GN=CRSP PE=2 SV=1 && PF02225:PA domain|PF17766:Fibronectin type-III domain|PF05922:Peptidase inhibitor I9|PF00082:Subtilase family	bZIP	salt-repressed / inoculation-induced	+NaCl/-Tx < -NaCl/-Tx	1502.03	4175.05	-1.47485	1.55226e-08	2.27009e-06	+NaCl/+Tx > +NaCl/-Tx	3663.24	1575.11	1.21746	1.2467e-08	1.37012e-05
Glyma_04G023500_Wm82_a6_v1	Glyma.04G023500	- && - && -	-	salt-repressed / inoculation-induced	+NaCl/-Tx < -NaCl/-Tx	659.742	1595.05	-1.27372	0.0013181	0.0269066	+NaCl/+Tx > +NaCl/-Tx	2066.78	691.633	1.57922	1.35136e-06	0.000682364
Glyma_04G090000_Wm82_a6_v1	Glyma.04G090000	- && sp|Q9LSK9|Y5566_ARATH Uncharacterized protein At5g65660 OS=Arabidopsis thaliana OX=3702 GN=At5g65660 PE=2 SV=1 && -	-	salt-repressed / inoculation-induced	+NaCl/-Tx < -NaCl/-Tx	350.113	1308.53	-1.90223	2.62285e-10	6.48766e-08	+NaCl/+Tx > +NaCl/-Tx	971.241	367.202	1.40244	1.31894e-10	2.73797e-07
Glyma_04G133400_Wm82_a6_v1	Glyma.04G133400	- && - && -	-	salt-repressed / inoculation-induced	+NaCl/-Tx < -NaCl/-Tx	12.5477	66.1605	-2.39677	2.96146e-09	5.49392e-07	+NaCl/+Tx > +NaCl/-Tx	52.8348	13.1658	2.00828	1.35072e-05	0.00373859
Glyma_04G168300_Wm82_a6_v1	Glyma.04G168300	- && sp|Q8LFV3|CDF3_ARATH Cyclic dof factor 3 OS=Arabidopsis thaliana OX=3702 GN=CDF3 PE=1 SV=2 && PF02701:Dof domain, zinc finger	Dof	salt-repressed / inoculation-induced	+NaCl/-Tx < -NaCl/-Tx	88.7258	376.618	-2.0849	1.53919e-13	8.2236e-11	+NaCl/+Tx > +NaCl/-Tx	294.527	93.0843	1.66272	4.96174e-08	4.03044e-05
Glyma_04G250900_Wm82_a6_v1	Glyma.04G250900	- && sp|Q9SUF1|WTR31_ARATH WAT1-related protein At4g08290 OS=Arabidopsis thaliana OX=3702 GN=At4g08290 PE=2 SV=1 && PF00892:EamA-like transporter family	MYB_related	salt-repressed / inoculation-induced	+NaCl/-Tx < -NaCl/-Tx	119.272	584.216	-2.29234	3.83746e-06	0.00024722	+NaCl/+Tx > +NaCl/-Tx	575.639	125.021	2.20175	2.50323e-11	7.86546e-08
Glyma_05G066600_Wm82_a6_v1	Glyma.05G066600	- && sp|Q9LZ20|CAAT6_ARATH Cationic amino acid transporter 6, chloroplastic OS=Arabidopsis thaliana OX=3702 GN=CAT6 PE=2 SV=1 && PF13906:C-terminus of AA_permease|PF13520:Amino acid permease	FAR1	salt-repressed / inoculation-induced	+NaCl/-Tx < -NaCl/-Tx	131.889	752.733	-2.51299	1.41497e-11	4.64749e-09	+NaCl/+Tx > +NaCl/-Tx	364.849	138.342	1.40108	4.16948e-10	7.78985e-07
Glyma_05G120500_Wm82_a6_v1	Glyma.05G120500	- && sp|Q8GWK6|NC104_ARATH NAC domain-containing protein 104 OS=Arabidopsis thaliana OX=3702 GN=NAC104 PE=2 SV=1 && PF02365:No apical meristem (NAM) protein	NAC	salt-repressed / inoculation-induced	+NaCl/-Tx < -NaCl/-Tx	23.9827	99.0683	-2.04776	9.2993e-06	0.000516827	+NaCl/+Tx > +NaCl/-Tx	97.2083	25.1544	1.95499	9.25356e-05	0.0163018
Glyma_05G128000_Wm82_a6_v1	Glyma.05G128000	- && sp|P09756|CB23_SOYBN Chlorophyll a-b binding protein 3, chloroplastic OS=Glycine max OX=3847 GN=CAB3 PE=3 SV=1 && PF00504:Chlorophyll A-B binding protein	ERF	salt-repressed / inoculation-induced	+NaCl/-Tx < -NaCl/-Tx	25.8094	212.957	-3.04495	1.77971e-15	1.34556e-12	+NaCl/+Tx > +NaCl/-Tx	108.367	27.092	2.00093	0.000101722	0.017597
Glyma_05G164700_Wm82_a6_v1	Glyma.05G164700	- && sp|Q8L7A0|TAUE3_ARATH Sulfite exporter TauE/SafE family protein 3 OS=Arabidopsis thaliana OX=3702 GN=At2g25737 PE=2 SV=1 && PF01925:Sulfite exporter TauE/SafE	C2H2	salt-repressed / inoculation-induced	+NaCl/-Tx < -NaCl/-Tx	187.55	940.174	-2.32567	0.000226689	0.00692765	+NaCl/+Tx > +NaCl/-Tx	965.663	196.697	2.29488	1.87693e-07	0.00013749
Glyma_06G012200_Wm82_a6_v1	Glyma.06G012200	- && sp|Q9CAA9|BH049_ARATH Transcription factor bHLH49 OS=Arabidopsis thaliana OX=3702 GN=BHLH49 PE=1 SV=1 && PF00010:Helix-loop-helix DNA-binding domain	bHLH	salt-repressed / inoculation-induced	+NaCl/-Tx < -NaCl/-Tx	144.682	311.634	-1.10652	3.61569e-06	0.000235202	+NaCl/+Tx > +NaCl/-Tx	319.181	151.741	1.07327	5.31915e-06	0.00185753
Glyma_06G091900_Wm82_a6_v1	Glyma.06G091900	- && sp|Q9LSK9|Y5566_ARATH Uncharacterized protein At5g65660 OS=Arabidopsis thaliana OX=3702 GN=At5g65660 PE=2 SV=1 && -	-	salt-repressed / inoculation-induced	+NaCl/-Tx < -NaCl/-Tx	133.703	496.779	-1.89432	2.23952e-10	5.60873e-08	+NaCl/+Tx > +NaCl/-Tx	325.881	140.195	1.21741	1.64587e-06	0.000809206
Glyma_06G111651_Wm82_a6_v1	Glyma.06G111651	- && sp|Q9SUF1|WTR31_ARATH WAT1-related protein At4g08290 OS=Arabidopsis thaliana OX=3702 GN=At4g08290 PE=2 SV=1 && -	-	salt-repressed / inoculation-induced	+NaCl/-Tx < -NaCl/-Tx	7.67734	133.024	-4.11203	2.50406e-07	2.53384e-05	+NaCl/+Tx > +NaCl/-Tx	94.509	8.06863	3.54764	1.41933e-07	0.000108234
Glyma_06G111800_Wm82_a6_v1	Glyma.06G111800	- && sp|Q9SUF1|WTR31_ARATH WAT1-related protein At4g08290 OS=Arabidopsis thaliana OX=3702 GN=At4g08290 PE=2 SV=1 && PF00892:EamA-like transporter family	ERF	salt-repressed / inoculation-induced	+NaCl/-Tx < -NaCl/-Tx	8.59008	179.877	-4.3847	5.59363e-07	4.9699e-05	+NaCl/+Tx > +NaCl/-Tx	152.871	9.02156	4.07636	7.33754e-12	3.04638e-08
Glyma_06G111900_Wm82_a6_v1	Glyma.06G111900	- && sp|Q9SUF1|WTR31_ARATH WAT1-related protein At4g08290 OS=Arabidopsis thaliana OX=3702 GN=At4g08290 PE=2 SV=1 && PF00892:EamA-like transporter family	Trihelix	salt-repressed / inoculation-induced	+NaCl/-Tx < -NaCl/-Tx	11.9444	255.039	-4.41687	2.78971e-41	3.72622e-37	+NaCl/+Tx > +NaCl/-Tx	141.138	12.5202	3.49267	6.23781e-11	1.66487e-07
Glyma_06G194800_Wm82_a6_v1	Glyma.06G194800	- && sp|Q8LFV3|CDF3_ARATH Cyclic dof factor 3 OS=Arabidopsis thaliana OX=3702 GN=CDF3 PE=1 SV=2 && PF02701:Dof domain, zinc finger	Dof	salt-repressed / inoculation-induced	+NaCl/-Tx < -NaCl/-Tx	273.907	926.504	-1.75804	3.62395e-07	3.45275e-05	+NaCl/+Tx > +NaCl/-Tx	779.648	287.244	1.44016	9.95642e-10	1.61753e-06
Glyma_06G221700_Wm82_a6_v1	Glyma.06G221700	- && sp|O80822|PER25_ARATH Peroxidase 25 OS=Arabidopsis thaliana OX=3702 GN=PER25 PE=2 SV=2 && PF00141:Peroxidase	E2F/DP	salt-repressed / inoculation-induced	+NaCl/-Tx < -NaCl/-Tx	377.059	1661.62	-2.13987	1.81756e-18	2.80121e-15	+NaCl/+Tx > +NaCl/-Tx	1154	395.384	1.54461	3.99897e-08	3.39603e-05
Glyma_06G271600_Wm82_a6_v1	Glyma.06G271600	- && sp|Q6H501|HKT6_ORYSJ Probable cation transporter HKT6 OS=Oryza sativa subsp. japonica OX=39947 GN=HKT6 PE=2 SV=2 && PF02386:Cation transport protein	-	salt-repressed / inoculation-induced	+NaCl/-Tx < -NaCl/-Tx	66.5849	280.884	-2.07595	2.59803e-05	0.00121669	+NaCl/+Tx > +NaCl/-Tx	226.494	69.893	1.69391	0.000203045	0.0284157
Glyma_06G310700_Wm82_a6_v1	Glyma.06G310700	- && sp|Q9FL41|WTR38_ARATH WAT1-related protein At5g07050 OS=Arabidopsis thaliana OX=3702 GN=At5g07050 PE=2 SV=1 && PF00892:EamA-like transporter family	NAC	salt-repressed / inoculation-induced	+NaCl/-Tx < -NaCl/-Tx	43.1949	831.379	-4.26513	1.1258e-18	1.80447e-15	+NaCl/+Tx > +NaCl/-Tx	230.704	45.3526	2.3471	1.66489e-05	0.00446259
Glyma_07G244700_Wm82_a6_v1	Glyma.07G244700	- && sp|Q0WRB2|P2C73_ARATH Probable protein phosphatase 2C 73 OS=Arabidopsis thaliana OX=3702 GN=PPC6-7 PE=2 SV=1 && PF00481:Protein phosphatase 2C	B3	salt-repressed / inoculation-induced	+NaCl/-Tx < -NaCl/-Tx	160.585	841.207	-2.38876	8.96597e-13	3.78185e-10	+NaCl/+Tx > +NaCl/-Tx	502.172	168.506	1.57416	2.54352e-06	0.00110513
Glyma_07G262500_Wm82_a6_v1	Glyma.07G262500	- && sp|Q5E930|SLAH1_ARATH S-type anion channel SLAH1 OS=Arabidopsis thaliana OX=3702 GN=SLAH1 PE=2 SV=1 && PF03595:Voltage-dependent anion channel	NAC	salt-repressed / inoculation-induced	+NaCl/-Tx < -NaCl/-Tx	1746.37	6398.88	-1.87343	3.36949e-07	3.24565e-05	+NaCl/+Tx > +NaCl/-Tx	4291.58	1832.57	1.22768	0.000424836	0.0482506
Glyma_08G013100_Wm82_a6_v1	Glyma.08G013100	- && sp|Q9SH27|LOR4_ARATH Protein LURP-one-related 4 OS=Arabidopsis thaliana OX=3702 GN=At1g63410 PE=3 SV=1 && PF04525:LURP-one-related	AP2	salt-repressed / inoculation-induced	+NaCl/-Tx < -NaCl/-Tx	131.824	716.977	-2.44329	3.67307e-07	3.48777e-05	+NaCl/+Tx > +NaCl/-Tx	504.685	138.169	1.86868	4.00288e-09	4.98571e-06
Glyma_08G122167_Wm82_a6_v1	Glyma.08G122167	- && sp|Q8L7A0|TAUE3_ARATH Sulfite exporter TauE/SafE family protein 3 OS=Arabidopsis thaliana OX=3702 GN=At2g25737 PE=2 SV=1 && PF01925:Sulfite exporter TauE/SafE	C2H2	salt-repressed / inoculation-induced	+NaCl/-Tx < -NaCl/-Tx	1123.45	11209.7	-3.31872	4.11942e-30	2.06336e-26	+NaCl/+Tx > +NaCl/-Tx	5088.14	1178.73	2.10981	1.09304e-10	2.4025e-07
Glyma_08G182700_Wm82_a6_v1	Glyma.08G182700	- && sp|F4HVM3|WTR10_ARATH WAT1-related protein At1g68170 OS=Arabidopsis thaliana OX=3702 GN=At1g68170 PE=3 SV=1 && PF00892:EamA-like transporter family	Trihelix	salt-repressed / inoculation-induced	+NaCl/-Tx < -NaCl/-Tx	495.966	1362.52	-1.45807	4.00017e-22	1.14493e-18	+NaCl/+Tx > +NaCl/-Tx	1086.02	520.18	1.06185	5.64211e-14	7.02744e-10
Glyma_08G273400_Wm82_a6_v1	Glyma.08G273400	- && sp|Q9LTA6|WAV3_ARATH E3 ubiquitin-protein ligase WAV3 OS=Arabidopsis thaliana OX=3702 GN=WAV3 PE=1 SV=1 && PF17123:RING-like zinc finger|PF00092:von Willebrand factor type A domain	G2-like	salt-repressed / inoculation-induced	+NaCl/-Tx < -NaCl/-Tx	340.364	1009.7	-1.56868	1.08734e-08	1.68454e-06	+NaCl/+Tx > +NaCl/-Tx	896.107	357.076	1.32811	2.61315e-06	0.00112233
Glyma_08G293300_Wm82_a6_v1	Glyma.08G293300	- && sp|Q2V9B0|MY1R1_SOLTU Transcription factor MYB1R1 OS=Solanum tuberosum OX=4113 PE=2 SV=1 && PF00249:Myb-like DNA-binding domain	MYB_related	salt-repressed / inoculation-induced	+NaCl/-Tx < -NaCl/-Tx	56.4297	190.676	-1.75575	3.13755e-05	0.00142036	+NaCl/+Tx > +NaCl/-Tx	221.237	59.2352	1.9004	0.000259737	0.0334169
Glyma_08G330100_Wm82_a6_v1	Glyma.08G330100	- && sp|Q6NPD7|NUD10_ARATH Nudix hydrolase 10 OS=Arabidopsis thaliana OX=3702 GN=NUDT10 PE=1 SV=1 && PF00293:NUDIX domain|PF18290:Nudix hydrolase domain	FAR1	salt-repressed / inoculation-induced	+NaCl/-Tx < -NaCl/-Tx	94.9246	265.697	-1.48465	1.11749e-07	1.28675e-05	+NaCl/+Tx > +NaCl/-Tx	218.201	99.5845	1.12879	8.80852e-05	0.0157486
Glyma_09G263500_Wm82_a6_v1	Glyma.09G263500	- && - && -	TCP	salt-repressed / inoculation-induced	+NaCl/-Tx < -NaCl/-Tx	273.462	680.079	-1.31428	0.000187371	0.00595883	+NaCl/+Tx > +NaCl/-Tx	631.958	286.986	1.1391	5.12014e-05	0.010231
Glyma_09G274200_Wm82_a6_v1	Glyma.09G274200	- && - && PF04654:Protein of unknown function, DUF599	-	salt-repressed / inoculation-induced	+NaCl/-Tx < -NaCl/-Tx	283.34	1544.03	-2.44593	1.37176e-09	2.81886e-07	+NaCl/+Tx > +NaCl/-Tx	1004.89	297.386	1.75618	7.63587e-07	0.000438957
Glyma_10G017600_Wm82_a6_v1	Glyma.10G017600	- && sp|P32292|ARG2_VIGRR Indole-3-acetic acid-induced protein ARG2 OS=Vigna radiata var. radiata OX=3916 GN=ARG2 PE=2 SV=1 && -	-	salt-repressed / inoculation-induced	+NaCl/-Tx < -NaCl/-Tx	248.693	779.271	-1.64754	7.49229e-09	1.21058e-06	+NaCl/+Tx > +NaCl/-Tx	717.014	260.952	1.45803	0.000281062	0.0353608
Glyma_10G139400_Wm82_a6_v1	Glyma.10G139400	- && - && -	NF-YB	salt-repressed / inoculation-induced	+NaCl/-Tx < -NaCl/-Tx	452.01	2542.95	-2.49199	5.6832e-11	1.63836e-08	+NaCl/+Tx > +NaCl/-Tx	1444.52	474.242	1.6067	8.68114e-07	0.0004634
Glyma_10G169900_Wm82_a6_v1	Glyma.10G169900	- && - && -	-	salt-repressed / inoculation-induced	+NaCl/-Tx < -NaCl/-Tx	1.28126	15.5788	-3.5981	0.00140952	0.028297	+NaCl/+Tx > +NaCl/-Tx	28.1393	1.34075	4.37921	0.000159817	0.0239829
Glyma_10G173400_Wm82_a6_v1	Glyma.10G173400	- && sp|O23086|ALMTA_ARATH Aluminum-activated malate transporter 10 OS=Arabidopsis thaliana OX=3702 GN=ALMT10 PE=3 SV=2 && PF11744:Aluminium activated malate transporter	-	salt-repressed / inoculation-induced	+NaCl/-Tx < -NaCl/-Tx	121.276	1477.34	-3.60696	2.08835e-20	4.40432e-17	+NaCl/+Tx > +NaCl/-Tx	571.034	127.165	2.16666	2.37723e-06	0.00105747
Glyma_10G186000_Wm82_a6_v1	Glyma.10G186000	- && sp|Q9SPK4|PPCK1_ARATH Phosphoenolpyruvate carboxylase kinase 1 OS=Arabidopsis thaliana OX=3702 GN=PPCK1 PE=1 SV=1 && PF00069:Protein kinase domain	NAC	salt-repressed / inoculation-induced	+NaCl/-Tx < -NaCl/-Tx	253.552	581.12	-1.19684	0.00143181	0.0286012	+NaCl/+Tx > +NaCl/-Tx	715.238	265.861	1.42759	1.71502e-05	0.00451292
Glyma_11G058100_Wm82_a6_v1	Glyma.11G058100	- && sp|Q9FX85|PER10_ARATH Peroxidase 10 OS=Arabidopsis thaliana OX=3702 GN=PER10 PE=1 SV=1 && PF00141:Peroxidase	FAR1	salt-repressed / inoculation-induced	+NaCl/-Tx < -NaCl/-Tx	363.421	4403.63	-3.59879	7.5912e-15	5.2446e-12	+NaCl/+Tx > +NaCl/-Tx	3007.98	381.553	2.97854	2.73647e-11	7.86546e-08
Glyma_11G158200_Wm82_a6_v1	Glyma.11G158200	- && sp|Q9LHH5|LNK3_ARATH Protein LNK3 OS=Arabidopsis thaliana OX=3702 GN=LNK3 PE=1 SV=1 && -	-	salt-repressed / inoculation-induced	+NaCl/-Tx < -NaCl/-Tx	137.578	689.334	-2.32441	4.17396e-10	1.00152e-07	+NaCl/+Tx > +NaCl/-Tx	407.778	144.424	1.49705	4.55261e-05	0.00924525
Glyma_11G236700_Wm82_a6_v1	Glyma.11G236700	- && - && -	-	salt-repressed / inoculation-induced	+NaCl/-Tx < -NaCl/-Tx	316.348	4484.69	-3.82526	5.64974e-12	2.07698e-09	+NaCl/+Tx > +NaCl/-Tx	1783.09	332.257	2.4237	6.98701e-06	0.00223142
Glyma_12G048400_Wm82_a6_v1	Glyma.12G048400	- && - && PF04819:Family of unknown function (DUF716)	-	salt-repressed / inoculation-induced	+NaCl/-Tx < -NaCl/-Tx	61.1937	262.292	-2.09972	3.60651e-09	6.45163e-07	+NaCl/+Tx > +NaCl/-Tx	206.176	64.2114	1.68014	3.75931e-08	3.26675e-05
Glyma_12G133400_Wm82_a6_v1	Glyma.12G133400	- && sp|Q6H501|HKT6_ORYSJ Probable cation transporter HKT6 OS=Oryza sativa subsp. japonica OX=39947 GN=HKT6 PE=2 SV=2 && PF02386:Cation transport protein	-	salt-repressed / inoculation-induced	+NaCl/-Tx < -NaCl/-Tx	32.113	190.395	-2.56672	1.1739e-08	1.80228e-06	+NaCl/+Tx > +NaCl/-Tx	179.692	33.6708	2.41173	1.93996e-07	0.00013749
Glyma_12G148100_Wm82_a6_v1	Glyma.12G148100	- && sp|Q41639|CDC2_VIGAC Cell division control protein 2 homolog OS=Vigna aconitifolia OX=3918 GN=CDC2 PE=2 SV=1 && PF00069:Protein kinase domain	MYB	salt-repressed / inoculation-induced	+NaCl/-Tx < -NaCl/-Tx	22.5739	91.5078	-2.01936	1.32977e-05	0.000690224	+NaCl/+Tx > +NaCl/-Tx	116.057	23.698	2.29363	0.000120232	0.0197912
Glyma_13G081100_Wm82_a6_v1	Glyma.13G081100	- && sp|Q9SUF1|WTR31_ARATH WAT1-related protein At4g08290 OS=Arabidopsis thaliana OX=3702 GN=At4g08290 PE=2 SV=1 && PF00892:EamA-like transporter family	NAC	salt-repressed / inoculation-induced	+NaCl/-Tx < -NaCl/-Tx	66.301	598.31	-3.17338	4.48821e-13	2.11585e-10	+NaCl/+Tx > +NaCl/-Tx	250.918	69.5524	1.84859	4.80674e-13	3.25381e-09
Glyma_13G093800_Wm82_a6_v1	Glyma.13G093800	- && sp|Q9FHH8|COL5_ARATH Zinc finger protein CONSTANS-LIKE 5 OS=Arabidopsis thaliana OX=3702 GN=COL5 PE=2 SV=2 && PF06203:CCT motif|PF00643:B-box zinc finger	CO-like	salt-repressed / inoculation-induced	+NaCl/-Tx < -NaCl/-Tx	1178.25	3695.51	-1.64917	6.33017e-08	7.80481e-06	+NaCl/+Tx > +NaCl/-Tx	3088.73	1235.56	1.32172	0.000410359	0.0470352
Glyma_13G191900_Wm82_a6_v1	Glyma.13G191900	- && sp|Q9LHH5|LNK3_ARATH Protein LNK3 OS=Arabidopsis thaliana OX=3702 GN=LNK3 PE=1 SV=1 && -	-	salt-repressed / inoculation-induced	+NaCl/-Tx < -NaCl/-Tx	91.6718	284.681	-1.6342	9.2483e-10	2.00318e-07	+NaCl/+Tx > +NaCl/-Tx	200.553	96.1791	1.0601	5.08489e-05	0.0102152
Glyma_13G265750_Wm82_a6_v1	Glyma.13G265750	- && sp|C0LGN2|Y3148_ARATH Probable leucine-rich repeat receptor-like serine/threonine-protein kinase At3g14840 OS=Arabidopsis thaliana OX=3702 GN=LRR-RLK PE=1 SV=1 && PF11721:Malectin domain|PF07714:Protein tyrosine kinase	MIKC_MADS	salt-repressed / inoculation-induced	+NaCl/-Tx < -NaCl/-Tx	188.852	488.492	-1.37069	7.42325e-09	1.20428e-06	+NaCl/+Tx > +NaCl/-Tx	406.51	198.057	1.03623	6.41083e-06	0.00210129
Glyma_13G284400_Wm82_a6_v1	Glyma.13G284400	- && sp|Q8GXT3|BH123_ARATH Transcription factor bHLH123 OS=Arabidopsis thaliana OX=3702 GN=BHLH123 PE=1 SV=1 && -	bHLH	salt-repressed / inoculation-induced	+NaCl/-Tx < -NaCl/-Tx	166.873	351.519	-1.07476	0.000716804	0.016886	+NaCl/+Tx > +NaCl/-Tx	507.411	175.071	1.53524	2.65035e-08	2.53931e-05
Glyma_14G039800_Wm82_a6_v1	Glyma.14G039800	- && - && -	-	salt-repressed / inoculation-induced	+NaCl/-Tx < -NaCl/-Tx	97.5153	266.955	-1.45298	3.52141e-06	0.000230566	+NaCl/+Tx > +NaCl/-Tx	273.764	102.296	1.41819	0.000120815	0.0197999
Glyma_14G160100_Wm82_a6_v1	Glyma.14G160100	- && sp|Q6NQN5|SWET3_ARATH Bidirectional sugar transporter SWEET3 OS=Arabidopsis thaliana OX=3702 GN=SWEET3 PE=1 SV=1 && PF03083:Sugar efflux transporter for intercellular exchange	DBB	salt-repressed / inoculation-induced	+NaCl/-Tx < -NaCl/-Tx	382.65	4090.23	-3.41793	1.3573e-13	7.3498e-11	+NaCl/+Tx > +NaCl/-Tx	1454.41	401.729	1.85573	6.28789e-06	0.0020978
Glyma_15G229400_Wm82_a6_v1	Glyma.15G229400	- && sp|Q9LHH5|LNK3_ARATH Protein LNK3 OS=Arabidopsis thaliana OX=3702 GN=LNK3 PE=1 SV=1 && -	-	salt-repressed / inoculation-induced	+NaCl/-Tx < -NaCl/-Tx	91.1198	569.625	-2.64329	3.20673e-09	5.86744e-07	+NaCl/+Tx > +NaCl/-Tx	310.03	95.6474	1.69594	0.000230628	0.0306677
Glyma_15G267900_Wm82_a6_v1	Glyma.15G267900	- && - && -	-	salt-repressed / inoculation-induced	+NaCl/-Tx < -NaCl/-Tx	427.444	1938.45	-2.18124	8.6737e-16	6.91763e-13	+NaCl/+Tx > +NaCl/-Tx	1145.85	448.389	1.35378	9.94631e-09	1.16142e-05
Glyma_15G274600_Wm82_a6_v1	Glyma.15G274600	- && sp|Q9SFB0|DTX43_ARATH Protein DETOXIFICATION 43 OS=Arabidopsis thaliana OX=3702 GN=DTX43 PE=1 SV=1 && PF01554:MatE	-	salt-repressed / inoculation-induced	+NaCl/-Tx < -NaCl/-Tx	902.191	4302.98	-2.25386	8.27147e-12	2.88214e-09	+NaCl/+Tx > +NaCl/-Tx	2515.79	945.854	1.41112	6.42105e-12	2.99911e-08
Glyma_16G180800_Wm82_a6_v1	Glyma.16G180800	- && sp|Q9AV23|LSI3_ORYSJ Silicon efflux transporter LSI3 OS=Oryza sativa subsp. japonica OX=39947 GN=LSI3 PE=2 SV=1 && PF03600:Citrate transporter	-	salt-repressed / inoculation-induced	+NaCl/-Tx < -NaCl/-Tx	2332.22	7169	-1.6201	8.6623e-10	1.90718e-07	+NaCl/+Tx > +NaCl/-Tx	5554.33	2445.76	1.18321	1.5967e-05	0.0043549
Glyma_16G206900_Wm82_a6_v1	Glyma.16G206900	- && sp|Q9C502|CAP11_ARATH Putative clathrin assembly protein At1g33340 OS=Arabidopsis thaliana OX=3702 GN=At1g33340 PE=1 SV=1 && PF07651:ANTH domain	C3H	salt-repressed / inoculation-induced	+NaCl/-Tx < -NaCl/-Tx	85.0515	208.507	-1.29334	0.000281204	0.00815941	+NaCl/+Tx > +NaCl/-Tx	244.479	89.2468	1.45274	1.13057e-08	1.28015e-05
Glyma_17G029200_Wm82_a6_v1	Glyma.17G029200	- && sp|Q9M9W9|P2C34_ARATH Probable protein phosphatase 2C 34 OS=Arabidopsis thaliana OX=3702 GN=At3g05640 PE=1 SV=1 && PF00481:Protein phosphatase 2C	NAC	salt-repressed / inoculation-induced	+NaCl/-Tx < -NaCl/-Tx	569.537	2310.92	-2.02049	2.46893e-18	3.66417e-15	+NaCl/+Tx > +NaCl/-Tx	1479.42	597.443	1.30772	2.83331e-05	0.00649506
Glyma_17G052900_Wm82_a6_v1	Glyma.17G052900	- && sp|Q42517|PERN_ARMRU Peroxidase N OS=Armoracia rusticana OX=3704 GN=HRPN PE=2 SV=1 && PF00141:Peroxidase	MYB	salt-repressed / inoculation-induced	+NaCl/-Tx < -NaCl/-Tx	1471.88	3678.01	-1.3213	2.87055e-07	2.81237e-05	+NaCl/+Tx > +NaCl/-Tx	3286.4	1543.67	1.08994	0.000150199	0.0231914
Glyma_17G053000_Wm82_a6_v1	Glyma.17G053000	- && sp|Q42517|PERN_ARMRU Peroxidase N OS=Armoracia rusticana OX=3704 GN=HRPN PE=2 SV=1 && PF00141:Peroxidase	M-type_MADS	salt-repressed / inoculation-induced	+NaCl/-Tx < -NaCl/-Tx	451.492	2067.13	-2.19486	4.93594e-17	5.49411e-14	+NaCl/+Tx > +NaCl/-Tx	1927.57	473.519	2.02496	0.000244971	0.0321178
Glyma_17G101000_Wm82_a6_v1	Glyma.17G101000	- && sp|Q8LFV3|CDF3_ARATH Cyclic dof factor 3 OS=Arabidopsis thaliana OX=3702 GN=CDF3 PE=1 SV=2 && PF02701:Dof domain, zinc finger	Dof	salt-repressed / inoculation-induced	+NaCl/-Tx < -NaCl/-Tx	407.989	1694.93	-2.05453	1.95824e-09	3.86544e-07	+NaCl/+Tx > +NaCl/-Tx	1495.39	427.948	1.80475	1.40216e-12	7.48474e-09
Glyma_17G148600_Wm82_a6_v1	Glyma.17G148600	- && sp|Q9LZ20|CAAT6_ARATH Cationic amino acid transporter 6, chloroplastic OS=Arabidopsis thaliana OX=3702 GN=CAT6 PE=2 SV=1 && PF13906:C-terminus of AA_permease|PF13520:Amino acid permease	FAR1	salt-repressed / inoculation-induced	+NaCl/-Tx < -NaCl/-Tx	369.873	1256.91	-1.76451	8.80435e-16	6.91763e-13	+NaCl/+Tx > +NaCl/-Tx	896.768	388.006	1.20863	2.73027e-09	3.5179e-06
Glyma_17G220900_Wm82_a6_v1	Glyma.17G220900	- && sp|Q9SW07|GDU2_ARATH Protein GLUTAMINE DUMPER 2 OS=Arabidopsis thaliana OX=3702 GN=GDU2 PE=2 SV=1 && -	-	salt-repressed / inoculation-induced	+NaCl/-Tx < -NaCl/-Tx	60.8026	211.693	-1.7996	3.60674e-06	0.000235001	+NaCl/+Tx > +NaCl/-Tx	187.962	63.819	1.55889	1.77823e-06	0.00085476
Glyma_18G020300_Wm82_a6_v1	Glyma.18G020300	- && - && -	-	salt-repressed / inoculation-induced	+NaCl/-Tx < -NaCl/-Tx	17.7305	1118.48	-5.97866	9.53828e-52	3.82208e-47	+NaCl/+Tx > +NaCl/-Tx	220.729	18.5775	3.5682	1.00843e-10	2.35505e-07
Glyma_19G260900_Wm82_a6_v1	Glyma.19G260900	- && sp|A0A0G3VTN5|LHY_PETHY Protein LATE ELONGATED HYPOCOTYL OS=Petunia hybrida OX=4102 GN=LHY PE=2 SV=1 && PF00249:Myb-like DNA-binding domain	MYB_related	salt-repressed / inoculation-induced	+NaCl/-Tx < -NaCl/-Tx	548.484	1409.63	-1.36173	0.000257557	0.00765918	+NaCl/+Tx > +NaCl/-Tx	1489.1	575.429	1.37131	5.2145e-06	0.00183816
Glyma_20G167500_Wm82_a6_v1	Glyma.20G167500	- && - && PF02496:ABA/WDS induced protein	-	salt-repressed / inoculation-induced	+NaCl/-Tx < -NaCl/-Tx	30.6697	232.814	-2.92437	4.9136e-13	2.28945e-10	+NaCl/+Tx > +NaCl/-Tx	127.964	32.1464	1.98931	7.09644e-07	0.000414321
Glyma_20G184300_Wm82_a6_v1	Glyma.20G184300	- && sp|Q9FYJ6|BH111_ARATH Transcription factor bHLH111 OS=Arabidopsis thaliana OX=3702 GN=BHLH111 PE=2 SV=1 && -	bHLH	salt-repressed / inoculation-induced	+NaCl/-Tx < -NaCl/-Tx	406.903	1621.27	-1.9943	9.40784e-12	3.24984e-09	+NaCl/+Tx > +NaCl/-Tx	1090.5	426.96	1.35237	2.83225e-08	2.64575e-05
novel.1062	-	- && sp|Q84LM4|AARE_ARATH Acylamino-acid-releasing enzyme OS=Arabidopsis thaliana OX=3702 GN=AARE PE=1 SV=1 && -	NAC	salt-repressed / inoculation-induced	+NaCl/-Tx < -NaCl/-Tx	0.64658	102.987	-7.31775	4.83478e-08	6.16989e-06	+NaCl/+Tx > +NaCl/-Tx	97.5689	0.679482	7.16838	0.000262541	0.0334169
novel.662	-	- && - && -	-	salt-repressed / inoculation-induced	+NaCl/-Tx < -NaCl/-Tx	0	10.7488	-5.91724	0.000206145	0.00642336	+NaCl/+Tx > +NaCl/-Tx	20.0053	0	6.73424	2.23806e-05	0.00557515

## Sheet: Same Direction (1)
gene_id	gene_name	gene_description	family	regulation_class	salt_pattern	+NaCl/-Tx_mean	-NaCl/-Tx_mean	salt_log2FC	salt_pvalue	salt_padj	Inoculation_pattern	+NaCl/+Tx_mean	+NaCl/-Tx_mean	Tx_log2FC	Tx_pvalue	Tx_padj
Glyma_02G171600_Wm82_a6_v1	Glyma.02G171600	- && sp|Q42578|PER53_ARATH Peroxidase 53 OS=Arabidopsis thaliana OX=3702 GN=PER53 PE=1 SV=1 && PF00141:Peroxidase	Dof	same-direction	+NaCl/-Tx < -NaCl/-Tx	190.186	428.723	-1.17211	4.12746e-08	5.36985e-06	+NaCl/+Tx < +NaCl/-Tx	98.5876	199.486	-1.01673	5.62943e-06	0.00194768
