# Supplementary material for: Metagenomic Association Uncovers Host Genotype‐Structured Rhizobacterial Networks and Novel Taxa That Enhance Soybean Salt Tolerance
Source: Adv Sci (Weinh). 2026 Jul 13:e76373. Online ahead of print. doi: 10.1002/advs.76373 (PMC13360111; doi:10.1002/advs.76373)
Supplement: Supplementary file 5 — Supporting File 5: advs76373‐sup‐0005‐TableS4.xlsx. [file ADVS-9999-e76373-s004.xlsx]

## Sheet: Sheet1
Gene_id	{KEGG}	{COG}	{GO}	{Pfam}
Annotation_num	783	396	384	384
TH3_RS00025	{txi:TH3_00025; }	{WP.052268340.1; COG0463 Glycosyltransferase involved in cell wall bisynthesis M Cell wall/membrane/envelope biogenesis ;}	{NA}	{NA}
TH3_RS00030	{txi:TH3_00030; }	{WP.007088329.1; COG4641 Spore maturation protein CgeB D Cell cycle control, cell division, chromosome partitioning ;}	{NA}	{NA}
TH3_RS00035	{txi:TH3_00035; }	{WP.040059353.1; COG2226 Ubiquinone/menaquinone biosynthesis C-methylase UbiE/MenG H Coenzyme transport and metabolism ;}	{GO:0008152; NA GO:0008276; protein methyltransferase activity; molecular_function GO:0005737; cytoplasm; cellular_component GO:0006479; protein methylation; biological_process GO:0009312; oligosaccharide biosynthetic process; biological_process GO:0008168; methyltransferase activity; molecular_function GO:0008757; S-adenosylmethionine-dependent methyltransferase activity; molecular_function GO:0…	{PF05148:Hypothetical methyltransferase PF08241:Methyltransferase domain PF05401:Nodulation protein S (NodS) PF06325:Ribosomal protein L11 methyltransferase (PrmA) PF01209:ubiE/COQ5 methyltransferase family}
TH3_RS00040	{hee:hmeg3_21220; }	{NA}	{NA}	{NA}
TH3_RS00045	{txi:TH3_00045; }	{WP.007088326.1; COG0463 Glycosyltransferase involved in cell wall bisynthesis M Cell wall/membrane/envelope biogenesis ;}	{NA}	{NA}
TH3_RS00050	{txi:TH3_00050; }	{WP.007088325.1; COG0438 Glycosyltransferase involved in cell wall bisynthesis M Cell wall/membrane/envelope biogenesis ;}	{GO:0009058; biosynthetic process; biological_process}	{PF00534:Glycosyl transferases group 1}
TH3_RS00055	{txi:TH3_00055; }	{NA}	{NA}	{NA}
TH3_RS00060	{txi:TH3_00060; }	{WP.082242427.1; COG2227 2-polyprenyl-3-methyl-5-hydroxy-6-metoxy-1,4-benzoquinol methylase H Coenzyme transport and metabolism ;}	{GO:0008152; NA GO:0008649; rRNA methyltransferase activity; molecular_function GO:0008276; protein methyltransferase activity; molecular_function GO:0009312; oligosaccharide biosynthetic process; biological_process GO:0006479; protein methylation; biological_process GO:0005737; cytoplasm; cellular_component GO:0000179; rRNA (adenine-N6,N6-)-dimethyltransferase activity; molecular_function GO:000…	{PF06325:Ribosomal protein L11 methyltransferase (PrmA) PF05175:Methyltransferase small domain PF08241:Methyltransferase domain PF00398:Ribosomal RNA adenine dimethylase PF02353:Mycolic acid cyclopropane synthetase PF05891:AdoMet dependent proline di-methyltransferase PF01564:Spermine/spermidine synthase domain PF05401:Nodulation protein S (NodS)}
TH3_RS00070	{txi:TH3_00070; }	{WP.007088321.1; COG0399 dTDP-4-amino-4,6-dideoxygalactose transaminase M Cell wall/membrane/envelope biogenesis ;}	{GO:0016829; lyase activity; molecular_function GO:0008152; NA GO:0006520; cellular amino acid metabolic process; biological_process GO:0030170; pyridoxal phosphate binding; molecular_function}	{PF00266:Aminotransferase class-V PF01212:Beta-eliminating lyase PF01053:Cys/Met metabolism PLP-dependent enzyme}
TH3_RS00085	{txi:TH3_00090; }	{WP.052268341.1; COG2244 Membrane protein involved in the export of O-antigen and teichoic acid M Cell wall/membrane/envelope biogenesis ;}	{GO:0016020; membrane; cellular_component GO:0000271; polysaccharide biosynthetic process; biological_process}	{PF01943:Polysaccharide biosynthesis protein}
TH3_RS00090	{txi:TH3_00095; }	{WP.007088316.1; COG4122 tRNA 5-hydroxyU34 O-methylase TrmR/YrrM J Translation, ribosomal structure and biogenesis ;}	{NA}	{NA}
TH3_RS00095	{txi:TH3_00100; }	{NA}	{NA}	{NA}
TH3_RS00100	{txi:TH3_00105; }	{WP.025278506.1; COG1216 Glycosyltransferase, GT2 family G Carbohydrate transport and metabolism ;}	{GO:0009103; lipopolysaccharide biosynthetic process; biological_process}	{PF01755:Glycosyltransferase family 25 (LPS biosynthesis protein)}
TH3_RS00105	{txi:TH3_00110; }	{NA}	{NA}	{NA}
TH3_RS00235	{txi:TH3_00240; }	{WP.007088287.1; COG5662 Transmembrane transcriptional regulator RsiW (anti-sigma-W factor) K Transcription ;}	{NA}	{NA}
TH3_RS00495	{txi:TH3_00500; }	{WP.007091827.1; COG0834 ABC-type amino acid transport/signal transduction system, periplasmic component/domain ET Amino acid transport and metabolism ; Signal transduction mechanisms ;}	{GO:0005215; NA GO:0006810; transport; biological_process}	{PF00497:Bacterial extracellular solute-binding proteins, family 3}
TH3_RS00505	{txi:TH3_00510; }	{WP.007091829.1; COG4430 Uncharacterized conserved protein YdeI, YjbR/CyaY-like superfamily, DUF1801 family S Function unknown ;}	{NA}	{NA}
TH3_RS00555	{txi:TH3_00560; }	{NA}	{NA}	{NA}
TH3_RS00785	{txi:TH3_00755; K06952 K06952 uncharacterized protein -- }	{WP.007092209.1; COG1896 5'-deoxynucleotidase YfbR and related HD superfamily hydrolases FR Nucleotide transport and metabolism ; General function prediction only ;}	{GO:0008081; phosphoric diester hydrolase activity; molecular_function GO:0046872; metal ion binding; molecular_function}	{PF13023:HD domain}
TH3_RS00830	{txi:TH3_00795; }	{NA}	{GO:0033691; sialic acid binding; molecular_function}	{PF09264:Vibrio cholerae sialidase, lectin insertion}
TH3_RS00835	{txi:TH3_00800; }	{WP.007092218.1; COG4185 Predicted ABC-type ATPase or kinase R General function prediction only ;}	{GO:0016887; ATPase activity; molecular_function GO:0005525; GTP binding; molecular_function GO:0016301; kinase activity; molecular_function GO:0003924; GTPase activity; molecular_function GO:0005524; ATP binding; molecular_function}	{PF00005:ABC transporter PF06414:Zeta toxin PF03193:RsgA GTPase}
TH3_RS00855	{txi:TH3_00815; }	{WP.007092222.1; COG1205 ATP-dependent helicase YprA, contains C-terminal metal-binding DUF1998 domain L Replication, recombination and repair ;}	{GO:0003677; DNA binding; molecular_function GO:0004386; helicase activity; molecular_function GO:0003676; nucleic acid binding; molecular_function GO:0008026; ATP-dependent helicase activity; molecular_function GO:0004017; adenylate kinase activity; molecular_function GO:0016787; hydrolase activity; molecular_function GO:0005524; ATP binding; molecular_function}	{PF04851:Type III restriction enzyme, res subunit PF00270:DEAD/DEAH box helicase PF00271:Helicase conserved C-terminal domain PF05191:Adenylate kinase, active site lid}
TH3_RS00860	{txi:TH3_00820; }	{WP.007092223.1; COG0553 Superfamily II DNA or RNA helicase, SNF2 family KL Transcription ; Replication, recombination and repair ;}	{GO:0005524; ATP binding; molecular_function GO:0016787; hydrolase activity; molecular_function GO:0008026; ATP-dependent helicase activity; molecular_function GO:0003676; nucleic acid binding; molecular_function GO:0004386; helicase activity; molecular_function GO:0003677; DNA binding; molecular_function}	{PF00271:Helicase conserved C-terminal domain PF00176:SNF2-related domain PF00270:DEAD/DEAH box helicase PF04851:Type III restriction enzyme, res subunit}
TH3_RS00865	{txi:TH3_00825; }	{WP.014889636.1; COG0286 Type I restriction-modification system, DNA methylase subunit V Defense mechanisms ;}	{GO:0003677; DNA binding; molecular_function GO:0003824; NA GO:0006306; DNA methylation; biological_process GO:0006304; DNA modification; biological_process GO:0008170; N-methyltransferase activity; molecular_function}	{PF02384:N-6 DNA Methylase PF07669:Eco57I restriction-modification methylase}
TH3_RS00870	{txi:TH3_00830; }	{WP.014889637.1; COG1196 Chromosome segregation ATPase Smc D Cell cycle control, cell division, chromosome partitioning ;}	{NA}	{NA}
TH3_RS00875	{txi:TH3_00835; }	{WP.007092226.1; COG3440 Predicted restriction endonuclease V Defense mechanisms ;}	{NA}	{NA}
TH3_RS00880	{txi:TH3_00840; }	{WP.007092227.1; COG2357 ppGpp synthetase catalytic domain (RelA/SpoT-type nucleotidyltranferase) FT Nucleotide transport and metabolism ; Signal transduction mechanisms ;}	{GO:0015969; guanosine tetraphosphate metabolic process; biological_process}	{PF04607:Region found in RelA / SpoT proteins}
TH3_RS00890	{txi:TH3_00850; }	{NA}	{NA}	{NA}
TH3_RS00910	{txi:TH3_00870; }	{WP.052268342.1; COG4643 Uncharacterized domain associated with phage/plasmid primase X Mobilome: prophages, transposons;}	{NA}	{NA}
TH3_RS00915	{txi:TH3_00875; }	{NA}	{NA}	{NA}
TH3_RS00920	{txi:TH3_00880; K03205 virD4, lvhD4 type IV secretion system protein VirD4 -- Environmental Information Processing; Membrane transport; Bacterial secretion system [PATH:ko03070]}	{WP.040059393.1; COG3505 Type IV secretory pathway, VirD4 component, TraG/TraD family ATPase U Intracellular trafficking, secretion, and vesicular transport ;}	{GO:0016020; membrane; cellular_component GO:0009291; unidirectional conjugation; biological_process}	{PF02534:Type IV secretory system Conjugative DNA transfer}
TH3_RS00930	{txi:TH3_00890; K02283 cpaF, tadA pilus assembly protein CpaF -- }	{WP.007092493.1; COG4962 Pilus assembly protein, ATPase of CpaF family UW Intracellular trafficking, secretion, and vesicular transport ; Extracellular structures ;}	{GO:0007059; chromosome segregation; biological_process GO:0051301; cell division; biological_process GO:0000166; nucleotide binding; molecular_function GO:0003677; DNA binding; molecular_function GO:0005524; ATP binding; molecular_function GO:0016021; integral to membrane; cellular_component GO:0005525; GTP binding; molecular_function GO:0006810; transport; biological_process GO:0007049; cell cy…	{PF01580:FtsK/SpoIIIE family PF01926:50S ribosome-binding GTPase PF00437:Type II/IV secretion system protein}
TH3_RS00935	{txi:TH3_00895; }	{NA}	{NA}	{NA}
TH3_RS00945	{txi:TH3_00905; K12049 comB9 ComB9 competence protein -- }	{WP.007092496.1; COG3504 Type IV secretory pathway, VirB9 components U Intracellular trafficking, secretion, and vesicular transport ;}	{NA}	{NA}
TH3_RS00955	{txi:TH3_00920; }	{NA}	{NA}	{NA}
TH3_RS00960	{txi:TH3_00925; }	{NA}	{NA}	{NA}
TH3_RS00965	{txi:TH3_00930; }	{NA}	{NA}	{NA}
TH3_RS00970	{txi:TH3_00935; }	{NA}	{GO:0030436; asexual sporulation; biological_process GO:0006508; proteolysis; biological_process GO:0004190; aspartic-type endopeptidase activity; molecular_function}	{PF03419:Sporulation factor SpoIIGA }
TH3_RS00975	{txi:TH3_00940; }	{NA}	{NA}	{NA}
TH3_RS00985	{txi:TH3_00950; }	{NA}	{NA}	{NA}
TH3_RS00990	{txi:TH3_00955; }	{NA}	{NA}	{NA}
TH3_RS01025	{txi:TH3_00990; }	{NA}	{NA}	{NA}
TH3_RS01030	{txi:TH3_00995; }	{NA}	{NA}	{NA}
TH3_RS01035	{txi:TH3_01000; }	{WP.007089264.1; COG1196 Chromosome segregation ATPase Smc D Cell cycle control, cell division, chromosome partitioning ;}	{GO:0016020; membrane; cellular_component GO:0005737; cytoplasm; cellular_component GO:0017119; Golgi transport complex; cellular_component GO:0006891; intra-Golgi vesicle-mediated transport; biological_process GO:0005524; ATP binding; molecular_function GO:0016887; ATPase activity; molecular_function}	{PF06818:Fez1 PF00005:ABC transporter PF10392:Golgi transport complex subunit 5}
TH3_RS01090	{txi:TH3_01055; }	{WP.007089253.1; COG0110 Acetyltransferase, isoleucine patch superfamily R General function prediction only ;}	{NA}	{NA}
TH3_RS01210	{txi:TH3_01175; }	{NA}	{NA}	{NA}
TH3_RS01255	{txi:TH3_01220; }	{WP.007089220.1; COG2211 Na+/melibiose symporter or related transporter G Carbohydrate transport and metabolism ;}	{GO:0016021; integral to membrane; cellular_component GO:0055085; transmembrane transport; biological_process}	{PF07690:Major Facilitator Superfamily}
TH3_RS01300	{txi:TH3_01260; }	{WP.007089212.1; COG3465 Uncharacterized conserved protein YwgA S Function unknown ;}	{NA}	{NA}
TH3_RS01350	{txi:TH3_01310; }	{NA}	{NA}	{NA}
TH3_RS01395	{txi:TH3_01355; }	{NA}	{NA}	{NA}
TH3_RS01450	{txi:TH3_01410; }	{NA}	{NA}	{NA}
TH3_RS01525	{txi:TH3_01485; K03892 arsR ArsR family transcriptional regulator, arsenate/arsenite/antimonite-responsive transcriptional repressor -- }	{WP.007089167.1; COG0640 DNA-binding transcriptional regulator, ArsR family K Transcription ;}	{GO:0005622; intracellular; cellular_component GO:0006355; regulation of transcription, DNA-dependent; biological_process GO:0003700; sequence-specific DNA binding transcription factor activity; molecular_function GO:0045892; negative regulation of transcription, DNA-dependent; biological_process GO:0003677; DNA binding; molecular_function}	{PF03965:Penicillinase repressor PF01047:MarR family PF01022:Bacterial regulatory protein, arsR family PF09339:IclR helix-turn-helix domain}
TH3_RS01600	{txi:TH3_01560; }	{NA}	{NA}	{NA}
TH3_RS01645	{txi:TH3_01605; K03088 rpoE RNA polymerase sigma-70 factor, ECF subfamily -- }	{WP.007089143.1; COG1595 DNA-directed RNA polymerase specialized sigma subunit, sigma24 family K Transcription ;}	{GO:0006355; regulation of transcription, DNA-dependent; biological_process GO:0005622; intracellular; cellular_component GO:0006352; transcription initiation, DNA-dependent; biological_process GO:0003677; DNA binding; molecular_function GO:0016987; sigma factor activity; molecular_function GO:0003700; sequence-specific DNA binding transcription factor activity; molecular_function}	{PF09339:IclR helix-turn-helix domain PF04545:Sigma-70, region 4 PF08220:DeoR-like helix-turn-helix domain PF04542:Sigma-70 region 2 PF08281:Sigma-70, region 4}
TH3_RS01650	{txi:TH3_01610; K07165 fecR transmembrane sensor -- }	{WP.082242432.1; COG3712 Periplasmic ferric-dicitrate binding protein FecR, regulates iron transport PT Inorganic ion transport and metabolism ; Signal transduction mechanisms ;}	{NA}	{NA}
TH3_RS01655	{txi:TH3_01615; K02014 TC.FEV.OM iron complex outermembrane recepter protein -- }	{WP.007089141.1; COG4773 Outer membrane receptor for ferric coprogen and ferric-rhodotorulic acid P Inorganic ion transport and metabolism ;}	{GO:0019867; outer membrane; cellular_component GO:0016020; membrane; cellular_component GO:0004872; receptor activity; molecular_function GO:0006810; transport; biological_process GO:0005215; NA}	{PF07715:TonB-dependent Receptor Plug Domain PF07660:Secretin and TonB N terminus short domain PF00593:TonB dependent receptor}
TH3_RS01660	{txi:TH3_01620; }	{NA}	{NA}	{NA}
TH3_RS01665	{txi:TH3_01625; }	{WP.007089139.1; COG3182 PepSY-associated TM region S Function unknown ;}	{GO:0016021; integral to membrane; cellular_component}	{PF03188:Eukaryotic cytochrome b561}
TH3_RS01700	{txi:TH3_01660; }	{NA}	{NA}	{NA}
TH3_RS01825	{txi:TH3_01795; }	{NA}	{NA}	{NA}
TH3_RS01880	{txi:TH3_01850; }	{NA}	{NA}	{NA}
TH3_RS01915	{txi:TH3_01885; }	{NA}	{NA}	{NA}
TH3_RS01920	{txi:TH3_01890; }	{WP.007089087.1; COG2203 GAF domain T Signal transduction mechanisms ;}	{GO:0005515; protein binding; molecular_function}	{PF01590:GAF domain PF13185:GAF domain PF13492:GAF domain}
TH3_RS01925	{txi:TH3_01895; }	{WP.007089086.1; COG2203 GAF domain T Signal transduction mechanisms ;}	{GO:0005515; protein binding; molecular_function}	{PF13185:GAF domain PF01590:GAF domain PF13492:GAF domain}
TH3_RS01930	{txi:TH3_01900; }	{WP.007089085.1; COG2258 N-hydroxylaminopurine reductase YiiM, contains MOSC domain FV Nucleotide transport and metabolism ; Defense mechanisms ;}	{GO:0030170; pyridoxal phosphate binding; molecular_function GO:0030151; molybdenum ion binding; molecular_function GO:0003824; NA}	{PF03473:MOSC domain}
TH3_RS02095	{txi:TH3_02070; }	{NA}	{GO:0005576; NA GO:0019064; viral envelope fusion with host membrane; biological_process GO:0019031; viral envelope; cellular_component GO:0006953; acute-phase response; biological_process}	{PF00277:Serum amyloid A protein PF02346:Chordopoxvirus multifunctional envelope protein A27}
TH3_RS02215	{txi:TH3_02195; K02014 TC.FEV.OM iron complex outermembrane recepter protein -- }	{NA}	{GO:0005215; NA GO:0004872; receptor activity; molecular_function GO:0006810; transport; biological_process GO:0016020; membrane; cellular_component}	{PF07715:TonB-dependent Receptor Plug Domain PF00593:TonB dependent receptor}
TH3_RS02240	{txi:TH3_02215; }	{WP.007089023.1; COG1878 Kynurenine formamidase E Amino acid transport and metabolism ;}	{NA}	{NA}
TH3_RS02335	{txi:TH3_02310; K03088 rpoE RNA polymerase sigma-70 factor, ECF subfamily -- }	{WP.007089003.1; COG1595 DNA-directed RNA polymerase specialized sigma subunit, sigma24 family K Transcription ;}	{GO:0016787; hydrolase activity; molecular_function GO:0030145; manganese ion binding; molecular_function GO:0006355; regulation of transcription, DNA-dependent; biological_process GO:0005622; intracellular; cellular_component GO:0003677; DNA binding; molecular_function GO:0006352; transcription initiation, DNA-dependent; biological_process GO:0016987; sigma factor activity; molecular_function GO…	{PF01047:MarR family PF05225:helix-turn-helix, Psq domain PF08281:Sigma-70, region 4 PF01368:DHH family PF00196:Bacterial regulatory proteins, luxR family PF04542:Sigma-70 region 2 PF04545:Sigma-70, region 4}
TH3_RS02485	{txi:TH3_02455; }	{NA}	{NA}	{NA}
TH3_RS02550	{txi:TH3_02520; }	{NA}	{GO:0007155; cell adhesion; biological_process GO:0009289; pilus; cellular_component GO:0071203; WASH complex; cellular_component GO:0005669; transcription factor TFIID complex; cellular_component GO:0006352; transcription initiation, DNA-dependent; biological_process}	{PF00114:Pilin (bacterial filament) PF05236:Transcription initiation factor TFIID component TAF4 family PF10152:Subunit CCDC53 of WASH complex}
TH3_RS02605	{txi:TH3_02575; }	{NA}	{NA}	{NA}
TH3_RS02810	{txi:TH3_02770; K01537 E3.6.3.8 Ca2+-transporting ATPase 3.6.3.8 }	{WP.007088910.1; COG0474 Magnesium-transporting ATPase (P-type) P Inorganic ion transport and metabolism ;}	{GO:0000166; nucleotide binding; molecular_function GO:0046872; metal ion binding; molecular_function}	{PF00122:E1-E2 ATPase}
TH3_RS02905	{txi:TH3_02860; }	{WP.040059483.1; COG2931 Ca2+-binding protein, RTX toxin-related Q Secondary metabolites biosynthesis, transport and catabolism ;}	{GO:0016020; membrane; cellular_component GO:0007156; homophilic cell adhesion; biological_process GO:0005509; calcium ion binding; molecular_function}	{PF00028:Cadherin domain PF00353:RTX calcium-binding nonapeptide repeat (4 copies)}
TH3_RS02990	{txi:TH3_02955; }	{NA}	{GO:0006355; regulation of transcription, DNA-dependent; biological_process GO:0003700; sequence-specific DNA binding transcription factor activity; molecular_function}	{PF02045:CCAAT-binding transcription factor (CBF-B/NF-YA) subunit B}
TH3_RS03190	{txi:TH3_03155; }	{WP.007091207.1; COG0025 NhaP-type Na+/H+ or K+/H+ antiporter P Inorganic ion transport and metabolism ;}	{GO:0055085; transmembrane transport; biological_process GO:0016021; integral to membrane; cellular_component GO:0006813; potassium ion transport; biological_process GO:0015299; solute:hydrogen antiporter activity; molecular_function GO:0006812; cation transport; biological_process}	{PF00999:Sodium/hydrogen exchanger family PF02254:TrkA-N domain}
TH3_RS03255	{txi:TH3_03220; }	{NA}	{NA}	{NA}
TH3_RS03285	{txi:TH3_03250; }	{WP.082242439.1; COG1359 Quinol monooxygenase YgiN C Energy production and conversion ;}	{NA}	{NA}
TH3_RS03350	{txi:TH3_03315; }	{WP.007091175.1; COG1002 Type II restriction/modification system, endonuclease and methylase domains V Defense mechanisms ;}	{GO:0006306; DNA methylation; biological_process GO:0008170; N-methyltransferase activity; molecular_function GO:0003677; DNA binding; molecular_function GO:0008168; methyltransferase activity; molecular_function}	{PF02384:N-6 DNA Methylase PF05175:Methyltransferase small domain}
TH3_RS03400	{txi:TH3_07030; }	{WP.040059708.1; COG3666 Transposase, IS1182 family X Mobilome: prophages, transposons;}	{GO:0003677; DNA binding; molecular_function GO:0006313; transposition, DNA-mediated; biological_process GO:0004803; transposase activity; molecular_function}	{PF01609:Transposase DDE domain}
TH3_RS03460	{txi:TH3_03430; }	{NA}	{GO:0003676; nucleic acid binding; molecular_function GO:0004519; endonuclease activity; molecular_function}	{PF01844:HNH endonuclease}
TH3_RS03550	{txi:TH3_03520; }	{NA}	{NA}	{NA}
TH3_RS03580	{txi:TH3_03550; K03406 mcp methyl-accepting chemotaxis protein -- Environmental Information Processing; Signal transduction; Two-component system [PATH:ko02020] Cellular Processes; Cell motility; Bacterial chemotaxis [PATH:ko02030]}	{WP.007091301.1; COG0840 Methyl-accepting chemotaxis protein (MCP) T Signal transduction mechanisms ;}	{GO:0005604; basement membrane; cellular_component GO:0030334; regulation of cell migration; biological_process GO:0016021; integral to membrane; cellular_component GO:0007165; signal transduction; biological_process GO:0005606; laminin-1 complex; cellular_component GO:0006914; autophagy; biological_process GO:0004871; signal transducer activity; molecular_function GO:0005515; protein binding; mo…	{PF10392:Golgi transport complex subunit 5 PF06008:Laminin Domain I PF03114:BAR domain PF04108:Autophagy protein ATG17-like domain PF00672:HAMP domain PF04728:Lipoprotein leucine-zipper PF00015:Methyl-accepting chemotaxis protein (MCP) signalling domain PF06009:Laminin Domain II}
TH3_RS03625	{txi:TH3_03595; }	{WP.007091310.1; COG0654 2-polyprenyl-6-methoxyphenol hydroxylase and related FAD-dependent oxidoreductases HC Coenzyme transport and metabolism ; Energy production and conversion ;}	{GO:0016117; carotenoid biosynthetic process; biological_process GO:0055114; oxidation-reduction process; biological_process GO:0008033; tRNA processing; biological_process GO:0050660; flavin adenine dinucleotide binding; molecular_function GO:0016705; oxidoreductase activity, acting on paired donors, with incorporation or reduction of molecular oxygen; molecular_function GO:0016491; oxidoreducta…	{PF01266:FAD dependent oxidoreductase PF00070:Pyridine nucleotide-disulphide oxidoreductase PF07992:Pyridine nucleotide-disulphide oxidoreductase PF01593:Flavin containing amine oxidoreductase PF01134:Glucose inhibited division protein A PF05834:Lycopene cyclase protein}
TH3_RS03720	{txi:TH3_03690; }	{WP.007091329.1; COG1522 DNA-binding transcriptional regulator, Lrp family K Transcription ;}	{GO:0005622; intracellular; cellular_component GO:0006355; regulation of transcription, DNA-dependent; biological_process GO:0004252; serine-type endopeptidase activity; molecular_function GO:0006508; proteolysis; biological_process GO:0003700; sequence-specific DNA binding transcription factor activity; molecular_function GO:0043565; sequence-specific DNA binding; molecular_function GO:0003677; …	{PF01726:LexA DNA binding domain PF01047:MarR family PF01022:Bacterial regulatory protein, arsR family PF09339:IclR helix-turn-helix domain PF13404:AsnC-type helix-turn-helix domain}
TH3_RS03725	{txi:TH3_03695; }	{WP.007091330.1; COG0251 Enamine deaminase RidA, house cleaning of reactive enamine intermediates, YjgF/YER057c/UK114 family V Defense mechanisms ;}	{NA}	{NA}
TH3_RS03790	{txi:TH3_03760; }	{NA}	{NA}	{NA}
TH3_RS03795	{txi:TH3_03765; K02422 fliS flagellar protein FliS -- Cellular Processes; Cell motility; Flagellar assembly [PATH:ko02040]}	{WP.007091344.1; COG1516 Flagellin-specific chaperone FliS NU Cell motility ; Intracellular trafficking, secretion, and vesicular transport ;}	{GO:0009288; bacterial-type flagellum; cellular_component}	{PF02561:Flagellar protein FliS}
TH3_RS03800	{txi:TH3_03770; K02407 fliD flagellar hook-associated protein 2 -- Cellular Processes; Cell motility; Flagellar assembly [PATH:ko02040]}	{WP.007091345.1; COG1345 Flagellar capping protein FliD N Cell motility ;}	{GO:0009424; bacterial-type flagellum hook; cellular_component GO:0006928; cellular component movement; biological_process GO:0007155; cell adhesion; biological_process GO:0044781; NA GO:0009288; bacterial-type flagellum; cellular_component}	{PF07195:Flagellar hook-associated protein 2 C-terminus PF02465:Flagellar hook-associated protein 2 N-terminus PF07196:Flagellin hook IN motif}
TH3_RS03805	{txi:TH3_03775; K02406 fliC flagellin -- Environmental Information Processing; Signal transduction; Two-component system [PATH:ko02020] Cellular Processes; Cell motility; Flagellar assembly [PATH:ko02040] Organismal Systems; Immune system; NOD-like receptor signaling pathway [PATH:ko04621] Organismal Systems; Environmental adaptation; Plant-pathogen interaction [PATH:ko04626] Human Diseases; Infe…	{WP.007091346.1; COG1344 Flagellin and related hook-associated protein FlgL N Cell motility ;}	{GO:0005198; NA GO:0001539; ciliary or flagellar motility; biological_process GO:0009288; bacterial-type flagellum; cellular_component}	{PF00669:Bacterial flagellin N-terminal helical region PF00700:Bacterial flagellin C-terminal helical region}
TH3_RS03810	{txi:TH3_03780; K02406 fliC flagellin -- Environmental Information Processing; Signal transduction; Two-component system [PATH:ko02020] Cellular Processes; Cell motility; Flagellar assembly [PATH:ko02040] Organismal Systems; Immune system; NOD-like receptor signaling pathway [PATH:ko04621] Organismal Systems; Environmental adaptation; Plant-pathogen interaction [PATH:ko04626] Human Diseases; Infe…	{WP.007091347.1; COG1344 Flagellin and related hook-associated protein FlgL N Cell motility ;}	{GO:0001539; ciliary or flagellar motility; biological_process GO:0005198; NA GO:0009288; bacterial-type flagellum; cellular_component}	{PF00700:Bacterial flagellin C-terminal helical region PF00669:Bacterial flagellin N-terminal helical region}
TH3_RS03815	{txi:TH3_03785; K02406 fliC flagellin -- Environmental Information Processing; Signal transduction; Two-component system [PATH:ko02020] Cellular Processes; Cell motility; Flagellar assembly [PATH:ko02040] Organismal Systems; Immune system; NOD-like receptor signaling pathway [PATH:ko04621] Organismal Systems; Environmental adaptation; Plant-pathogen interaction [PATH:ko04626] Human Diseases; Infe…	{WP.007091348.1; COG1344 Flagellin and related hook-associated protein FlgL N Cell motility ;}	{GO:0005198; NA GO:0001539; ciliary or flagellar motility; biological_process GO:0009288; bacterial-type flagellum; cellular_component}	{PF00700:Bacterial flagellin C-terminal helical region PF00669:Bacterial flagellin N-terminal helical region}
TH3_RS03825	{txi:TH3_03795; K02406 fliC flagellin -- Environmental Information Processing; Signal transduction; Two-component system [PATH:ko02020] Cellular Processes; Cell motility; Flagellar assembly [PATH:ko02040] Organismal Systems; Immune system; NOD-like receptor signaling pathway [PATH:ko04621] Organismal Systems; Environmental adaptation; Plant-pathogen interaction [PATH:ko04626] Human Diseases; Infe…	{WP.007092323.1; COG1344 Flagellin and related hook-associated protein FlgL N Cell motility ;}	{GO:0009288; bacterial-type flagellum; cellular_component GO:0001539; ciliary or flagellar motility; biological_process GO:0005198; NA}	{PF00700:Bacterial flagellin C-terminal helical region PF00669:Bacterial flagellin N-terminal helical region}
TH3_RS03830	{txi:TH3_03800; K02406 fliC flagellin -- Environmental Information Processing; Signal transduction; Two-component system [PATH:ko02020] Cellular Processes; Cell motility; Flagellar assembly [PATH:ko02040] Organismal Systems; Immune system; NOD-like receptor signaling pathway [PATH:ko04621] Organismal Systems; Environmental adaptation; Plant-pathogen interaction [PATH:ko04626] Human Diseases; Infe…	{WP.040059521.1; COG1344 Flagellin and related hook-associated protein FlgL N Cell motility ;}	{GO:0009288; bacterial-type flagellum; cellular_component GO:0001539; ciliary or flagellar motility; biological_process GO:0005198; NA}	{PF00669:Bacterial flagellin N-terminal helical region PF00700:Bacterial flagellin C-terminal helical region}
TH3_RS03835	{txi:TH3_03805; K13626 fliW flagellar assembly factor FliW -- }	{WP.007092325.1; COG1699 Flagellar assembly factor FliW N Cell motility ;}	{GO:0005525; GTP binding; molecular_function GO:0003924; GTPase activity; molecular_function GO:0044780; NA}	{PF02623:FliW protein PF00009:Elongation factor Tu GTP binding domain}
TH3_RS03840	{txi:TH3_03810; K02397 flgL flagellar hook-associated protein 3 FlgL -- Cellular Processes; Cell motility; Flagellar assembly [PATH:ko02040]}	{WP.007092326.1; COG1344 Flagellin and related hook-associated protein FlgL N Cell motility ;}	{GO:0009288; bacterial-type flagellum; cellular_component GO:0005198; NA GO:0031412; gas vesicle organization; biological_process GO:0001539; ciliary or flagellar motility; biological_process GO:0006928; cellular component movement; biological_process GO:0044781; NA}	{PF07196:Flagellin hook IN motif PF00669:Bacterial flagellin N-terminal helical region PF05800:Gas vesicle synthesis protein GvpO PF00700:Bacterial flagellin C-terminal helical region}
TH3_RS03945	{txi:TH3_14560; }	{WP.040059618.1; COG3666 Transposase, IS1182 family X Mobilome: prophages, transposons;}	{GO:0004803; transposase activity; molecular_function GO:0006313; transposition, DNA-mediated; biological_process GO:0003677; DNA binding; molecular_function}	{PF01609:Transposase DDE domain}
TH3_RS04015	{txi:TH3_03990; }	{WP.007090572.1; COG0834 ABC-type amino acid transport/signal transduction system, periplasmic component/domain ET Amino acid transport and metabolism ; Signal transduction mechanisms ;}	{GO:0005215; NA GO:0006810; transport; biological_process GO:0030288; outer membrane-bounded periplasmic space; cellular_component}	{PF03480:Bacterial extracellular solute-binding protein, family 7 PF00497:Bacterial extracellular solute-binding proteins, family 3}
TH3_RS04105	{txi:TH3_04080; }	{WP.007090554.1; COG2814 Predicted arabinose efflux permease AraJ, MFS family G Carbohydrate transport and metabolism ;}	{GO:0016020; membrane; cellular_component GO:0022857; transmembrane transporter activity; molecular_function GO:0019012; NA GO:0006810; transport; biological_process GO:0055085; transmembrane transport; biological_process GO:0016032; NA GO:0016021; integral to membrane; cellular_component GO:0005215; NA}	{PF00083:Sugar (and other) transporter PF07690:Major Facilitator Superfamily PF01006:Hepatitis C virus non-structural protein NS4a PF03137:Organic Anion Transporter Polypeptide (OATP) family}
TH3_RS04120	{txi:TH3_04095; }	{NA}	{NA}	{NA}
TH3_RS04220	{txi:TH3_04200; K01113 phoD alkaline phosphatase D 3.1.3.1 Metabolism; Metabolism of cofactors and vitamins; Folate biosynthesis [PATH:ko00790] Metabolism; Global and overview maps; Metabolic pathways [PATH:ko01100] Environmental Information Processing; Signal transduction; Two-component system [PATH:ko02020]}	{WP.007090531.1; COG3540 Phosphodiesterase/alkaline phosphatase D P Inorganic ion transport and metabolism ;}	{NA}	{NA}
TH3_RS04300	{txi:TH3_04280; }	{NA}	{NA}	{NA}
TH3_RS04325	{txi:TH3_04305; }	{WP.007090510.1; COG2207 AraC-type DNA-binding domain and AraC-containing proteins K Transcription ;}	{GO:0006355; regulation of transcription, DNA-dependent; biological_process GO:0003700; sequence-specific DNA binding transcription factor activity; molecular_function GO:0043565; sequence-specific DNA binding; molecular_function}	{PF12833:Helix-turn-helix domain}
TH3_RS04335	{txi:TH3_04315; }	{NA}	{NA}	{NA}
TH3_RS04345	{txi:TH3_04325; }	{NA}	{NA}	{NA}
TH3_RS04370	{txi:TH3_04350; }	{NA}	{NA}	{NA}
TH3_RS04375	{txi:TH3_04355; }	{NA}	{NA}	{NA}
TH3_RS04385	{txi:TH3_04365; }	{NA}	{NA}	{NA}
TH3_RS04420	{txi:TH3_04400; }	{WP.007090491.1; COG0463 Glycosyltransferase involved in cell wall bisynthesis M Cell wall/membrane/envelope biogenesis ;}	{NA}	{NA}
TH3_RS04425	{txi:TH3_04405; }	{NA}	{NA}	{NA}
TH3_RS04435	{txi:TH3_04415; }	{NA}	{NA}	{NA}
TH3_RS04445	{txi:TH3_04425; }	{WP.007090486.1; COG0438 Glycosyltransferase involved in cell wall bisynthesis M Cell wall/membrane/envelope biogenesis ;}	{GO:0009058; biosynthetic process; biological_process}	{PF00534:Glycosyl transferases group 1}
TH3_RS04455	{txi:TH3_04435; K16554 exoP, vpsO polysaccharide biosynthesis transport protein -- Cellular Processes; Cellular community - prokaryotes; Biofilm formation - Vibrio cholerae [PATH:ko05111]}	{WP.007090484.1; COG3206 Exopolysaccharide export protein/domain GumC/Wzc1 M Cell wall/membrane/envelope biogenesis ;}	{GO:0016020; membrane; cellular_component GO:0009103; lipopolysaccharide biosynthetic process; biological_process}	{PF02706:Chain length determinant protein}
TH3_RS04460	{txi:TH3_04440; }	{NA}	{NA}	{NA}
TH3_RS04475	{txi:TH3_04455; }	{WP.037991808.1; COG4118 Antitoxin component of toxin-antitoxin stability system, DNA-binding transcriptional repressor V Defense mechanisms ;}	{NA}	{NA}
TH3_RS04480	{txi:TH3_04460; }	{WP.007090479.1; COG3744 PIN domain nuclease, a component of toxin-antitoxin system (PIN domain) V Defense mechanisms ;}	{NA}	{NA}
TH3_RS04580	{txi:TH3_04560; }	{NA}	{NA}	{NA}
TH3_RS04605	{txi:TH3_04585; }	{WP.007090454.1; COG1359 Quinol monooxygenase YgiN C Energy production and conversion ;}	{NA}	{NA}
TH3_RS04710	{txi:TH3_04690; }	{WP.007090433.1; COG3422 Uncharacterized conserved protein YegP, UPF0339 family S Function unknown ;}	{NA}	{NA}
TH3_RS04715	{txi:TH3_04695; }	{NA}	{NA}	{NA}
TH3_RS04730	{txi:TH3_04710; }	{WP.007090429.1; COG4226 Predicted nuclease of the RNAse H fold, HicB family R General function prediction only ;}	{NA}	{NA}
TH3_RS04770	{txi:TH3_04755; }	{NA}	{NA}	{NA}
TH3_RS04795	{txi:TH3_04780; }	{NA}	{NA}	{NA}
TH3_RS04800	{txi:TH3_14560; }	{WP.040059618.1; COG3666 Transposase, IS1182 family X Mobilome: prophages, transposons;}	{GO:0004803; transposase activity; molecular_function GO:0006313; transposition, DNA-mediated; biological_process GO:0003677; DNA binding; molecular_function}	{PF01609:Transposase DDE domain}
TH3_RS04815	{txi:TH3_04800; }	{NA}	{GO:0042619; poly-hydroxybutyrate biosynthetic process; biological_process GO:0016746; transferase activity, transferring acyl groups; molecular_function}	{PF07167:Poly-beta-hydroxybutyrate polymerase (PhaC) N-terminus}
TH3_RS04820	{txi:TH3_04805; }	{WP.082242448.1; COG2856 Zn-dependent peptidase ImmA, M78 family O Posttranslational modification, protein turnover, chaperones ;}	{GO:0003700; sequence-specific DNA binding transcription factor activity; molecular_function GO:0005622; intracellular; cellular_component GO:0006355; regulation of transcription, DNA-dependent; biological_process}	{PF01047:MarR family}
TH3_RS04850	{txi:TH3_04835; }	{NA}	{NA}	{NA}
TH3_RS04855	{txi:TH3_04840; }	{NA}	{NA}	{NA}
TH3_RS04865	{txi:TH3_04850; }	{NA}	{NA}	{NA}
TH3_RS04875	{txi:TH3_04860; }	{WP.007092302.1; COG1309 DNA-binding protein, AcrR family, includes nucleoid occlusion protein SlmA K Transcription ;}	{GO:0003700; sequence-specific DNA binding transcription factor activity; molecular_function GO:0043565; sequence-specific DNA binding; molecular_function GO:0003677; DNA binding; molecular_function GO:0006355; regulation of transcription, DNA-dependent; biological_process}	{PF12833:Helix-turn-helix domain PF00440:Bacterial regulatory proteins, tetR family}
TH3_RS04915	{NA}	{NA}	{NA}	{NA}
TH3_RS04920	{txi:TH3_04900; }	{WP.007092310.1; COG3668 Plasmid stabilization system protein ParE X Mobilome: prophages, transposons;}	{NA}	{NA}
TH3_RS04925	{txi:TH3_04905; }	{WP.011235298.1; COG2161 Antitoxin component YafN of the YafNO toxin-antitoxin module, PHD/YefM family V Defense mechanisms ;}	{NA}	{NA}
TH3_RS04935	{txi:TH3_04915; }	{NA}	{NA}	{NA}
TH3_RS04970	{txi:TH3_04950; }	{WP.007092320.1; COG3600 Uncharacterized phage-associated protein, contains DUF4065 domain X Mobilome: prophages, transposons;}	{NA}	{NA}
TH3_RS04975	{txi:TH3_04955; }	{NA}	{NA}	{NA}
TH3_RS04990	{txi:TH3_04970; K02035 ABC.PE.S peptide/nickel transport system substrate-binding protein -- Cellular Processes; Cellular community - prokaryotes; Quorum sensing [PATH:ko02024]}	{WP.007092453.1; COG0747 ABC-type transport system, periplasmic component E Amino acid transport and metabolism ;}	{GO:0005215; NA GO:0006810; transport; biological_process}	{PF00496:Bacterial extracellular solute-binding proteins, family 5 Middle}
TH3_RS04995	{txi:TH3_04975; K02033 ABC.PE.P peptide/nickel transport system permease protein -- Cellular Processes; Cellular community - prokaryotes; Quorum sensing [PATH:ko02024]}	{WP.007092454.1; COG0601 ABC-type dipeptide/oligopeptide/nickel transport system, permease component EP Amino acid transport and metabolism ; Inorganic ion transport and metabolism ;}	{GO:0006817; phosphate transport; biological_process GO:0016020; membrane; cellular_component GO:0006810; transport; biological_process GO:0005315; inorganic phosphate transmembrane transporter activity; molecular_function GO:0005215; NA}	{PF01384:Phosphate transporter family PF00528:Binding-protein-dependent transport system inner membrane component}
TH3_RS05000	{txi:TH3_04980; K02034 ABC.PE.P1 peptide/nickel transport system permease protein -- Cellular Processes; Cellular community - prokaryotes; Quorum sensing [PATH:ko02024]}	{WP.007092455.1; COG1173 ABC-type dipeptide/oligopeptide/nickel transport system, permease component EP Amino acid transport and metabolism ; Inorganic ion transport and metabolism ;}	{GO:0016020; membrane; cellular_component GO:0006810; transport; biological_process GO:0005215; NA}	{PF00528:Binding-protein-dependent transport system inner membrane component}
TH3_RS05005	{txi:TH3_04985; K02031 ABC.PE.A peptide/nickel transport system ATP-binding protein -- Cellular Processes; Cellular community - prokaryotes; Quorum sensing [PATH:ko02024]}	{WP.007092456.1; COG1123 ABC-type glutathione transport system ATPase component, contains duplicated ATPase domain O Posttranslational modification, protein turnover, chaperones ;}	{GO:0000166; nucleotide binding; molecular_function GO:0003724; RNA helicase activity; molecular_function GO:0016787; hydrolase activity; molecular_function GO:0051301; cell division; biological_process GO:0007059; chromosome segregation; biological_process GO:0016851; magnesium chelatase activity; molecular_function GO:0015979; photosynthesis; biological_process GO:0016021; integral to membrane;…	{PF01637:ATPase domain predominantly from Archaea PF00004:ATPase family associated with various cellular activities (AAA) PF04851:Type III restriction enzyme, res subunit PF01580:FtsK/SpoIIIE family PF00910:RNA helicase PF07728:AAA domain (dynein-related subfamily) PF00625:Guanylate kinase PF00437:Type II/IV secretion system protein PF00158:Sigma-54 interaction domain PF00005:ABC transporter PF04…
TH3_RS05050	{txi:TH3_05030; K03088 rpoE RNA polymerase sigma-70 factor, ECF subfamily -- }	{WP.007092523.1; COG1595 DNA-directed RNA polymerase specialized sigma subunit, sigma24 family K Transcription ;}	{GO:0006352; transcription initiation, DNA-dependent; biological_process GO:0003677; DNA binding; molecular_function GO:0016987; sigma factor activity; molecular_function GO:0003700; sequence-specific DNA binding transcription factor activity; molecular_function GO:0006355; regulation of transcription, DNA-dependent; biological_process}	{PF04545:Sigma-70, region 4 PF04542:Sigma-70 region 2 PF08281:Sigma-70, region 4}
TH3_RS05070	{txi:TH3_05050; }	{WP.007092527.1; COG4123 tRNA1(Val) A37 N6-methylase TrmN6 J Translation, ribosomal structure and biogenesis ;}	{GO:0008610; lipid biosynthetic process; biological_process GO:0008168; methyltransferase activity; molecular_function GO:0008757; S-adenosylmethionine-dependent methyltransferase activity; molecular_function GO:0009877; nodulation; biological_process GO:0009312; oligosaccharide biosynthetic process; biological_process GO:0008152; NA}	{PF05724:Thiopurine S-methyltransferase (TPMT) PF01209:ubiE/COQ5 methyltransferase family PF02353:Mycolic acid cyclopropane synthetase PF05175:Methyltransferase small domain PF05401:Nodulation protein S (NodS) PF08241:Methyltransferase domain}
TH3_RS05075	{txi:TH3_14560; }	{WP.040059618.1; COG3666 Transposase, IS1182 family X Mobilome: prophages, transposons;}	{GO:0003677; DNA binding; molecular_function GO:0004803; transposase activity; molecular_function GO:0006313; transposition, DNA-mediated; biological_process}	{PF01609:Transposase DDE domain}
TH3_RS05080	{txi:TH3_05060; K05832 ABC.X4.P putative ABC transport system permease protein -- }	{WP.040060588.1; COG4120 ABC-type uncharacterized transport system, permease component R General function prediction only ;}	{GO:0016020; membrane; cellular_component GO:0006810; transport; biological_process GO:0005215; NA}	{PF02653:Branched-chain amino acid transport system / permease component}
TH3_RS05085	{txi:TH3_05065; K05833 ABC.X4.A putative ABC transport system ATP-binding protein -- }	{WP.007090706.1; COG1101 ABC-type uncharacterized transport system, ATPase component R General function prediction only ;}	{GO:0005524; ATP binding; molecular_function GO:0016887; ATPase activity; molecular_function GO:0005525; GTP binding; molecular_function GO:0003924; GTPase activity; molecular_function GO:0016301; kinase activity; molecular_function}	{PF00350:Dynamin family PF00004:ATPase family associated with various cellular activities (AAA) PF00005:ABC transporter PF06414:Zeta toxin PF03193:RsgA GTPase PF01926:50S ribosome-binding GTPase}
TH3_RS05090	{txi:TH3_05070; K01989 ABC.X4.S putative ABC transport system substrate-binding protein -- }	{WP.007090707.1; COG2984 ABC-type uncharacterized transport system, periplasmic component R General function prediction only ;}	{GO:0008152; NA GO:0008168; methyltransferase activity; molecular_function}	{PF00590:Tetrapyrrole (Corrin/Porphyrin) Methylases}
TH3_RS05120	{txi:TH3_05100; }	{WP.007090713.1; COG4520 Surface antigen M Cell wall/membrane/envelope biogenesis ;}	{GO:0019867; outer membrane; cellular_component}	{PF05433:Glycine zipper 2TM domain}
TH3_RS05125	{txi:TH3_05105; }	{NA}	{NA}	{NA}
TH3_RS05130	{txi:TH3_05110; }	{NA}	{NA}	{NA}
TH3_RS05280	{txi:TH3_05260; }	{WP.007090745.1; COG1225 Peroxiredoxin O Posttranslational modification, protein turnover, chaperones ;}	{GO:0016491; oxidoreductase activity; molecular_function GO:0016209; NA GO:0055114; oxidation-reduction process; biological_process}	{PF08534:Redoxin PF00578:AhpC/TSA family}
TH3_RS05325	{txi:TH3_05300; }	{WP.007090753.1; COG0697 Permease of the drug/metabolite transporter (DMT) superfamily GER Carbohydrate transport and metabolism ; Amino acid transport and metabolism ; General function prediction only ;}	{GO:0016020; membrane; cellular_component}	{PF00892:EamA-like transporter family}
TH3_RS05375	{txi:TH3_05350; }	{NA}	{GO:0005515; protein binding; molecular_function}	{PF00515:Tetratricopeptide repeat}
TH3_RS05420	{txi:TH3_05395; K01126 E3.1.4.46, glpQ, ugpQ glycerophosphoryl diester phosphodiesterase 3.1.4.46 Metabolism; Lipid metabolism; Glycerophospholipid metabolism [PATH:ko00564]}	{WP.040059627.1; COG0584 Glycerophosphoryl diester phosphodiesterase I Lipid transport and metabolism ;}	{GO:0008889; glycerophosphodiester phosphodiesterase activity; molecular_function GO:0006071; glycerol metabolic process; biological_process}	{PF03009:Glycerophosphoryl diester phosphodiesterase family}
TH3_RS05485	{txi:TH3_05460; K13590 dgcB diguanylate cyclase 2.7.7.65 Cellular Processes; Cell growth and death; Cell cycle - Caulobacter [PATH:ko04112]}	{WP.007090785.1; COG3706 Two-component response regulator, PleD family, consists of two REC domains and a diguanylate cyclase (GGDEF) domain TK Signal transduction mechanisms ; Transcription ;}	{GO:0007155; cell adhesion; biological_process GO:0005604; basement membrane; cellular_component}	{PF06009:Laminin Domain II}
TH3_RS05545	{txi:TH3_05510; }	{NA}	{NA}	{NA}
TH3_RS05590	{txi:TH3_05550; }	{NA}	{NA}	{NA}
TH3_RS05600	{txi:TH3_05560; }	{NA}	{NA}	{NA}
TH3_RS05605	{txi:TH3_05565; }	{WP.040059633.1; COG5446 Putative cobalt transporter membrane subunit CbtA P Inorganic ion transport and metabolism ;}	{NA}	{NA}
TH3_RS05610	{txi:TH3_05570; }	{NA}	{NA}	{NA}
TH3_RS05615	{txi:TH3_05575; }	{WP.076519564.1; COG5469 Predicted metal-binding protein S Function unknown ;}	{GO:0055114; oxidation-reduction process; biological_process GO:0016491; oxidoreductase activity; molecular_function}	{PF01257:Thioredoxin-like [2Fe-2S] ferredoxin}
TH3_RS05680	{txi:TH3_05640; K01209 abfA alpha-N-arabinofuranosidase 3.2.1.55 Metabolism; Carbohydrate metabolism; Amino sugar and nucleotide sugar metabolism [PATH:ko00520]}	{WP.007090822.1; COG3534 Alpha-L-arabinofuranosidase G Carbohydrate transport and metabolism ;}	{GO:0046373; L-arabinose metabolic process; biological_process GO:0046556; alpha-N-arabinofuranosidase activity; molecular_function}	{PF06964:Alpha-L-arabinofuranosidase C-terminal domain}
TH3_RS05690	{txi:TH3_05650; K02027 ABC.MS.S multiple sugar transport system substrate-binding protein -- }	{WP.007090824.1; COG1653 ABC-type glycerol-3-phosphate transport system, periplasmic component G Carbohydrate transport and metabolism ;}	{GO:0005215; NA GO:0006810; transport; biological_process}	{PF01547:Bacterial extracellular solute-binding protein}
TH3_RS05695	{txi:TH3_05655; K02025 ABC.MS.P multiple sugar transport system permease protein -- }	{WP.040059638.1; COG1175 ABC-type sugar transport system, permease component G Carbohydrate transport and metabolism ;}	{GO:0016020; membrane; cellular_component GO:0005215; NA GO:0006810; transport; biological_process}	{PF00528:Binding-protein-dependent transport system inner membrane component}
TH3_RS05700	{txi:TH3_05660; K02026 ABC.MS.P1 multiple sugar transport system permease protein -- }	{WP.007090826.1; COG0395 ABC-type glycerol-3-phosphate transport system, permease component G Carbohydrate transport and metabolism ;}	{GO:0016020; membrane; cellular_component GO:0005215; NA GO:0006810; transport; biological_process}	{PF00528:Binding-protein-dependent transport system inner membrane component}
TH3_RS05705	{txi:TH3_05665; }	{WP.007090827.1; COG4189 Predicted transcriptional regulator, ArsR family K Transcription ;}	{GO:0005622; intracellular; cellular_component GO:0006355; regulation of transcription, DNA-dependent; biological_process GO:0003700; sequence-specific DNA binding transcription factor activity; molecular_function GO:0045892; negative regulation of transcription, DNA-dependent; biological_process GO:0016987; sigma factor activity; molecular_function GO:0043565; sequence-specific DNA binding; mole…	{PF01726:LexA DNA binding domain PF13463:Winged helix DNA-binding domain PF04703:FaeA-like protein PF03965:Penicillinase repressor PF09339:IclR helix-turn-helix domain PF00392:Bacterial regulatory proteins, gntR family PF01022:Bacterial regulatory protein, arsR family PF01325:Iron dependent repressor, N-terminal DNA binding domain PF13404:AsnC-type helix-turn-helix domain PF01047:MarR family PF08…
TH3_RS05800	{txi:TH3_05760; }	{NA}	{NA}	{NA}
TH3_RS05810	{txi:TH3_05770; }	{NA}	{GO:0005639; integral to nuclear inner membrane; cellular_component}	{PF09402:Man1-Src1p-C-terminal domain}
TH3_RS05815	{txi:TH3_05775; }	{WP.007092256.1; COG0583 DNA-binding transcriptional regulator, LysR family K Transcription ;}	{GO:0006355; regulation of transcription, DNA-dependent; biological_process GO:0008652; cellular amino acid biosynthetic process; biological_process GO:0055114; oxidation-reduction process; biological_process GO:0004455; ketol-acid reductoisomerase activity; molecular_function GO:0003700; sequence-specific DNA binding transcription factor activity; molecular_function}	{PF07991:Acetohydroxy acid isomeroreductase, NADPH-binding domain PF00126:Bacterial regulatory helix-turn-helix protein, lysR family}
TH3_RS05850	{txi:TH3_05810; }	{NA}	{GO:0005215; NA GO:0006810; transport; biological_process}	{PF00497:Bacterial extracellular solute-binding proteins, family 3}
TH3_RS05855	{txi:TH3_05815; }	{NA}	{GO:0008324; cation transmembrane transporter activity; molecular_function GO:0006813; potassium ion transport; biological_process}	{PF02080:TrkA-C domain}
TH3_RS05860	{txi:TH3_05820; }	{NA}	{NA}	{NA}
TH3_RS05865	{txi:TH3_05825; K02035 ABC.PE.S peptide/nickel transport system substrate-binding protein -- Cellular Processes; Cellular community - prokaryotes; Quorum sensing [PATH:ko02024]}	{WP.007092246.1; COG0747 ABC-type transport system, periplasmic component E Amino acid transport and metabolism ;}	{GO:0005215; NA GO:0006810; transport; biological_process}	{PF00496:Bacterial extracellular solute-binding proteins, family 5 Middle PF00497:Bacterial extracellular solute-binding proteins, family 3}
TH3_RS05870	{txi:TH3_05830; K15586 nikC nickel transport system permease protein -- Environmental Information Processing; Membrane transport; ABC transporters [PATH:ko02010]}	{WP.007092245.1; COG1173 ABC-type dipeptide/oligopeptide/nickel transport system, permease component EP Amino acid transport and metabolism ; Inorganic ion transport and metabolism ;}	{GO:0016020; membrane; cellular_component GO:0005215; NA GO:0006810; transport; biological_process}	{PF00528:Binding-protein-dependent transport system inner membrane component}
TH3_RS05875	{txi:TH3_05835; K02033 ABC.PE.P peptide/nickel transport system permease protein -- Cellular Processes; Cellular community - prokaryotes; Quorum sensing [PATH:ko02024]}	{WP.007092244.1; COG0601 ABC-type dipeptide/oligopeptide/nickel transport system, permease component EP Amino acid transport and metabolism ; Inorganic ion transport and metabolism ;}	{GO:0016020; membrane; cellular_component GO:0005215; NA GO:0006810; transport; biological_process}	{PF00528:Binding-protein-dependent transport system inner membrane component}
TH3_RS05950	{txi:TH3_05910; }	{NA}	{NA}	{NA}
TH3_RS06190	{txi:TH3_06135; }	{WP.052268405.1; COG1695 DNA-binding transcriptional regulator, PadR family K Transcription ;}	{NA}	{NA}
TH3_RS06280	{txi:TH3_06225; K03406 mcp methyl-accepting chemotaxis protein -- Environmental Information Processing; Signal transduction; Two-component system [PATH:ko02020] Cellular Processes; Cell motility; Bacterial chemotaxis [PATH:ko02030]}	{WP.041604956.1; COG0840 Methyl-accepting chemotaxis protein (MCP) T Signal transduction mechanisms ;}	{GO:0005524; ATP binding; molecular_function GO:0016020; membrane; cellular_component GO:0007165; signal transduction; biological_process GO:0004932; mating-type factor pheromone receptor activity; molecular_function GO:0016021; integral to membrane; cellular_component GO:0007186; G-protein coupled receptor protein signaling pathway; biological_process GO:0009058; biosynthetic process; biological…	{PF05739:SNARE domain PF00672:HAMP domain PF02875:Mur ligase family, glutamate ligase domain PF00015:Methyl-accepting chemotaxis protein (MCP) signalling domain PF02116:Fungal pheromone mating factor STE2 GPCR}
TH3_RS06325	{txi:TH3_06270; }	{WP.007091453.1; COG2814 Predicted arabinose efflux permease AraJ, MFS family G Carbohydrate transport and metabolism ;}	{GO:0016021; integral to membrane; cellular_component GO:0055085; transmembrane transport; biological_process}	{PF07690:Major Facilitator Superfamily}
TH3_RS06335	{txi:TH3_06280; K13633 ftrA AraC family transcriptional regulator, transcriptional activator FtrA -- }	{WP.007091451.1; COG4977 Transcriptional regulator GlxA, contains an amidase domain and an AraC-type DNA-binding HTH domain K Transcription ;}	{GO:0043565; sequence-specific DNA binding; molecular_function GO:0003700; sequence-specific DNA binding transcription factor activity; molecular_function GO:0006355; regulation of transcription, DNA-dependent; biological_process}	{PF12833:Helix-turn-helix domain}
TH3_RS06345	{txi:TH3_06290; }	{NA}	{GO:0008080; N-acetyltransferase activity; molecular_function}	{PF13673:Acetyltransferase (GNAT) domain PF00583:Acetyltransferase (GNAT) family PF13508:Acetyltransferase (GNAT) domain PF13302:Acetyltransferase (GNAT) domain}
TH3_RS06350	{txi:TH3_06295; }	{NA}	{NA}	{NA}
TH3_RS06380	{txi:TH3_06325; }	{NA}	{NA}	{NA}
TH3_RS06390	{txi:TH3_06335; }	{NA}	{NA}	{NA}
TH3_RS06395	{txi:TH3_06340; K01481 E3.5.3.15 protein-arginine deiminase 3.5.3.15 }	{NA}	{GO:0005737; cytoplasm; cellular_component GO:0004668; protein-arginine deiminase activity; molecular_function GO:0018101; peptidyl-citrulline biosynthetic process from peptidyl-arginine; biological_process GO:0005509; calcium ion binding; molecular_function}	{PF03068:Protein-arginine deiminase (PAD) PF08527:Protein-arginine deiminase (PAD) middle domain}
TH3_RS06400	{NA}	{NA}	{NA}	{NA}
TH3_RS06420	{txi:TH3_06360; }	{WP.007091434.1; COG5373 Uncharacterized membrane protein S Function unknown ;}	{GO:0071203; WASH complex; cellular_component}	{PF10152:Subunit CCDC53 of WASH complex}
TH3_RS06430	{txi:TH3_06370; K03790 rimJ [ribosomal protein S5]-alanine N-acetyltransferase 2.3.1.267 }	{WP.007091432.1; COG1670 Protein N-acetyltransferase, RimJ/RimL family JO Translation, ribosomal structure and biogenesis ; Posttranslational modification, protein turnover, chaperones ;}	{GO:0008080; N-acetyltransferase activity; molecular_function}	{PF13302:Acetyltransferase (GNAT) domain}
TH3_RS06450	{txi:TH3_06390; }	{WP.007091428.1; COG1280 Threonine/homoserine/homoserine lactone efflux protein E Amino acid transport and metabolism ;}	{GO:0016020; membrane; cellular_component GO:0006865; amino acid transport; biological_process}	{PF01810:LysE type translocator}
TH3_RS06460	{txi:TH3_06400; K03892 arsR ArsR family transcriptional regulator, arsenate/arsenite/antimonite-responsive transcriptional repressor -- }	{WP.007091426.1; COG0640 DNA-binding transcriptional regulator, ArsR family K Transcription ;}	{GO:0006355; regulation of transcription, DNA-dependent; biological_process GO:0003700; sequence-specific DNA binding transcription factor activity; molecular_function GO:0045892; negative regulation of transcription, DNA-dependent; biological_process GO:0003677; DNA binding; molecular_function}	{PF01022:Bacterial regulatory protein, arsR family PF03444:Winged helix-turn-helix transcription repressor, HrcA DNA-binding PF01325:Iron dependent repressor, N-terminal DNA binding domain PF03965:Penicillinase repressor}
TH3_RS06480	{txi:TH3_06420; }	{WP.052268353.1; COG4625 Uncharacterized conserved protein, contains a C-terminal beta-barrel porin domain S Function unknown ;}	{NA}	{NA}
TH3_RS06485	{txi:TH3_06425; }	{WP.007091421.1; COG2207 AraC-type DNA-binding domain and AraC-containing proteins K Transcription ;}	{GO:0006355; regulation of transcription, DNA-dependent; biological_process GO:0003700; sequence-specific DNA binding transcription factor activity; molecular_function GO:0043565; sequence-specific DNA binding; molecular_function}	{PF12833:Helix-turn-helix domain}
TH3_RS06505	{txi:TH3_06450; }	{NA}	{NA}	{NA}
TH3_RS06510	{txi:TH3_14560; }	{WP.040059618.1; COG3666 Transposase, IS1182 family X Mobilome: prophages, transposons;}	{GO:0003677; DNA binding; molecular_function GO:0004803; transposase activity; molecular_function GO:0006313; transposition, DNA-mediated; biological_process}	{PF01609:Transposase DDE domain}
TH3_RS06560	{txi:TH3_06505; }	{WP.007090855.1; COG4922 Predicted SnoaL-like aldol condensation-catalyzing enzyme R General function prediction only ;}	{NA}	{NA}
TH3_RS06620	{txi:TH3_06565; }	{NA}	{NA}	{NA}
TH3_RS06625	{txi:TH3_06570; }	{NA}	{NA}	{NA}
TH3_RS06730	{txi:TH3_06675; }	{NA}	{NA}	{NA}
TH3_RS06775	{txi:TH3_06720; K06075 slyA MarR family transcriptional regulator, transcriptional regulator for hemolysin -- }	{WP.007090897.1; COG1846 DNA-binding transcriptional regulator, MarR family K Transcription ;}	{GO:0003677; DNA binding; molecular_function GO:0003700; sequence-specific DNA binding transcription factor activity; molecular_function GO:0006355; regulation of transcription, DNA-dependent; biological_process GO:0005622; intracellular; cellular_component}	{PF01022:Bacterial regulatory protein, arsR family PF00392:Bacterial regulatory proteins, gntR family PF09339:IclR helix-turn-helix domain PF01325:Iron dependent repressor, N-terminal DNA binding domain PF13463:Winged helix DNA-binding domain PF01047:MarR family}
TH3_RS06780	{NA}	{NA}	{NA}	{NA}
TH3_RS06840	{txi:TH3_06785; K06140 rnk regulator of nucleoside diphosphate kinase -- }	{WP.007090910.1; COG0782 Transcription elongation factor, GreA/GreB family K Transcription ;}	{GO:0003677; DNA binding; molecular_function GO:0032784; regulation of transcription elongation, DNA-dependent; biological_process}	{PF01272:Transcription elongation factor, GreA/GreB, C-term}
TH3_RS06865	{txi:TH3_06810; }	{NA}	{NA}	{NA}
TH3_RS06950	{txi:TH3_06895; }	{WP.037990013.1; COG0583 DNA-binding transcriptional regulator, LysR family K Transcription ;}	{GO:0006355; regulation of transcription, DNA-dependent; biological_process GO:0003700; sequence-specific DNA binding transcription factor activity; molecular_function}	{PF00126:Bacterial regulatory helix-turn-helix protein, lysR family}
TH3_RS06975	{txi:TH3_06925; }	{NA}	{NA}	{NA}
TH3_RS06980	{txi:TH3_06930; }	{NA}	{NA}	{NA}
TH3_RS07005	{txi:TH3_06955; K03566 gcvA LysR family transcriptional regulator, glycine cleavage system transcriptional activator -- Cellular Processes; Cellular community - prokaryotes; Biofilm formation - Escherichia coli [PATH:ko02026]}	{WP.007090943.1; COG0583 DNA-binding transcriptional regulator, LysR family K Transcription ;}	{GO:0003700; sequence-specific DNA binding transcription factor activity; molecular_function GO:0006355; regulation of transcription, DNA-dependent; biological_process}	{PF00126:Bacterial regulatory helix-turn-helix protein, lysR family}
TH3_RS07015	{txi:TH3_06965; }	{NA}	{NA}	{NA}
TH3_RS07045	{txi:TH3_06995; }	{WP.040059705.1; COG5321 Uncharacterized conserved protein S Function unknown ;}	{NA}	{NA}
TH3_RS07080	{txi:TH3_07030; }	{WP.040059708.1; COG3666 Transposase, IS1182 family X Mobilome: prophages, transposons;}	{GO:0004803; transposase activity; molecular_function GO:0006313; transposition, DNA-mediated; biological_process GO:0003677; DNA binding; molecular_function}	{PF01609:Transposase DDE domain}
TH3_RS07090	{txi:TH3_07040; }	{NA}	{NA}	{NA}
TH3_RS07130	{txi:TH3_07080; }	{NA}	{NA}	{NA}
TH3_RS07250	{txi:TH3_07205; }	{WP.007092126.1; COG2205 K+-sensing histidine kinase KdpD T Signal transduction mechanisms ;}	{GO:0000155; two-component sensor activity; molecular_function GO:0007165; signal transduction; biological_process GO:0016020; membrane; cellular_component GO:0005524; ATP binding; molecular_function}	{PF02518:Histidine kinase-, DNA gyrase B-, and HSP90-like ATPase PF00512:His Kinase A (phospho-acceptor) domain}
TH3_RS07270	{txi:TH3_07225; }	{NA}	{GO:0016020; membrane; cellular_component GO:0009103; lipopolysaccharide biosynthetic process; biological_process}	{PF02706:Chain length determinant protein}
TH3_RS07300	{txi:TH3_07255; }	{WP.007092116.1; COG1473 Metal-dependent amidase/aminoacylase/carboxypeptidase R General function prediction only ;}	{GO:0008152; NA GO:0016787; hydrolase activity; molecular_function}	{PF01546:Peptidase family M20/M25/M40}
TH3_RS07305	{txi:TH3_07260; }	{WP.007092115.1; COG1638 TRAP-type C4-dicarboxylate transport system, periplasmic component G Carbohydrate transport and metabolism ;}	{GO:0006810; transport; biological_process GO:0030288; outer membrane-bounded periplasmic space; cellular_component}	{PF03480:Bacterial extracellular solute-binding protein, family 7}
TH3_RS07310	{txi:TH3_07265; K01470 E3.5.2.10 creatinine amidohydrolase 3.5.2.10 Metabolism; Amino acid metabolism; Arginine and proline metabolism [PATH:ko00330]}	{WP.007092114.1; COG1402 Creatinine amidohydrolase/Fe(II)-dependent FAPy formamide hydrolase (riboflavin and F420 biosynthesis) H Coenzyme transport and metabolism ;}	{NA}	{NA}
TH3_RS07315	{txi:TH3_07270; }	{WP.007092113.1; COG1593 TRAP-type C4-dicarboxylate transport system, large permease component G Carbohydrate transport and metabolism ;}	{GO:0016021; integral to membrane; cellular_component}	{PF03606:C4-dicarboxylate anaerobic carrier}
TH3_RS07320	{txi:TH3_07275; }	{WP.007092112.1; COG3090 TRAP-type C4-dicarboxylate transport system, small permease component YiaM G Carbohydrate transport and metabolism ;}	{NA}	{NA}
TH3_RS07325	{txi:TH3_07280; }	{WP.007092111.1; COG0583 DNA-binding transcriptional regulator, LysR family K Transcription ;}	{GO:0006355; regulation of transcription, DNA-dependent; biological_process GO:0003700; sequence-specific DNA binding transcription factor activity; molecular_function}	{PF00126:Bacterial regulatory helix-turn-helix protein, lysR family}
TH3_RS07340	{txi:TH3_07295; }	{WP.007092108.1; COG4783 Outer membrane protein chaperone/metalloprotease BepA/YfgC, contains M48 and TPR domains MO Cell wall/membrane/envelope biogenesis ; Posttranslational modification, protein turnover, chaperones ;}	{GO:0004222; metalloendopeptidase activity; molecular_function GO:0016020; membrane; cellular_component GO:0006508; proteolysis; biological_process}	{PF01435:Peptidase family M48}
TH3_RS07355	{txi:TH3_07310; }	{WP.040059725.1; COG3666 Transposase, IS1182 family X Mobilome: prophages, transposons;}	{GO:0006313; transposition, DNA-mediated; biological_process GO:0004803; transposase activity; molecular_function GO:0003677; DNA binding; molecular_function}	{PF01609:Transposase DDE domain}
TH3_RS07440	{txi:TH3_07390; }	{WP.007091780.1; COG3568 Metal-dependent hydrolase, endonuclease/exonuclease/phosphatase family R General function prediction only ;}	{NA}	{NA}
TH3_RS07445	{txi:TH3_07395; }	{WP.082242467.1; COG2204 DNA-binding transcriptional response regulator, NtrC family, contains REC, AAA-type ATPase, and a Fis-type DNA-binding domains T Signal transduction mechanisms ;}	{GO:0006355; regulation of transcription, DNA-dependent; biological_process GO:0000160; two-component signal transduction system (phosphorelay); biological_process GO:0000156; two-component response regulator activity; molecular_function}	{PF00072:Response regulator receiver domain}
TH3_RS07470	{txi:TH3_07420; }	{WP.007091786.1; COG5642 Uncharacterized conserved protein, DUF2384 family S Function unknown ;}	{NA}	{NA}
TH3_RS07475	{txi:TH3_07425; }	{WP.007091787.1; COG5654 Uncharacterized protein, contains RES domain S Function unknown ;}	{NA}	{NA}
TH3_RS07510	{txi:TH3_07460; }	{NA}	{GO:0005507; copper ion binding; molecular_function}	{PF02066:Metallothionein family 11}
TH3_RS07520	{txi:TH3_07470; }	{NA}	{NA}	{NA}
TH3_RS07525	{txi:TH3_07475; }	{NA}	{NA}	{NA}
TH3_RS07540	{txi:TH3_07495; K16079 omp31 outer membrane immunogenic protein -- }	{WP.007091801.1; COG3637 Opacity protein LomR and related surface antigens M Cell wall/membrane/envelope biogenesis ;}	{NA}	{NA}
TH3_RS07580	{txi:TH3_07535; }	{NA}	{NA}	{NA}
TH3_RS07620	{txi:TH3_07570; K02052 ABC.SP.A putative spermidine/putrescine transport system ATP-binding protein -- Cellular Processes; Cellular community - prokaryotes; Quorum sensing [PATH:ko02024]}	{WP.007091816.1; COG3842 ABC-type Fe3+/spermidine/putrescine transport systems, ATPase component E Amino acid transport and metabolism ;}	{GO:0005215; NA GO:0015979; photosynthesis; biological_process GO:0006576; cellular biogenic amine metabolic process; biological_process GO:0016301; kinase activity; molecular_function GO:0016851; magnesium chelatase activity; molecular_function GO:0019001; guanyl nucleotide binding; molecular_function GO:0070526; threonylcarbamoyladenosine biosynthetic process; biological_process GO:0007186; G-p…	{PF00006:ATP synthase alpha/beta family, nucleotide-binding domain PF08402:TOBE domain PF00503:G-protein alpha subunit PF06414:Zeta toxin PF07728:AAA domain (dynein-related subfamily) PF10662:Ethanolamine utilisation - propanediol utilisation PF01637:ATPase domain predominantly from Archaea PF00005:ABC transporter PF00004:ATPase family associated with various cellular activities (AAA) PF02367:Thr…
TH3_RS07675	{txi:TH3_07630; }	{NA}	{NA}	{NA}
TH3_RS07760	{txi:TH3_07710; K03406 mcp methyl-accepting chemotaxis protein -- Environmental Information Processing; Signal transduction; Two-component system [PATH:ko02020] Cellular Processes; Cell motility; Bacterial chemotaxis [PATH:ko02030]}	{WP.007091957.1; COG4564 Signal transduction histidine kinase T Signal transduction mechanisms ;}	{GO:0015078; hydrogen ion transmembrane transporter activity; molecular_function GO:0033179; proton-transporting V-type ATPase, V0 domain; cellular_component GO:0006886; intracellular protein transport; biological_process GO:0016020; membrane; cellular_component GO:0007165; signal transduction; biological_process GO:0048193; Golgi vesicle transport; biological_process GO:0005801; cis-Golgi networ…	{PF00672:HAMP domain PF01496:V-type ATPase 116kDa subunit family PF09177:Syntaxin 6, N-terminal PF04136:Sec34-like family PF00015:Methyl-accepting chemotaxis protein (MCP) signalling domain}
TH3_RS07815	{txi:TH3_07760; }	{WP.007091947.1; COG0834 ABC-type amino acid transport/signal transduction system, periplasmic component/domain ET Amino acid transport and metabolism ; Signal transduction mechanisms ;}	{GO:0005215; NA GO:0006810; transport; biological_process}	{PF00497:Bacterial extracellular solute-binding proteins, family 3}
TH3_RS07820	{txi:TH3_07765; }	{NA}	{NA}	{NA}
TH3_RS07825	{txi:TH3_07770; K12262 cybB cytochrome b561 -- }	{WP.076519537.1; COG3038 Cytochrome b561 C Energy production and conversion ;}	{GO:0009055; NA GO:0016021; integral to membrane; cellular_component}	{PF03188:Eukaryotic cytochrome b561 PF01292:Prokaryotic cytochrome b561}
TH3_RS07845	{txi:TH3_07790; K19092 parE1_3_4 toxin ParE1/3/4 -- }	{WP.007091941.1; COG3668 Plasmid stabilization system protein ParE X Mobilome: prophages, transposons;}	{NA}	{NA}
TH3_RS07850	{txi:TH3_07795; K07746 parD1_3_4 antitoxin ParD1/3/4 -- }	{WP.108603970.1; COG3609 Transcriptional regulator, contains Arc/MetJ-type RHH (ribbon-helix-helix) DNA-binding domain K Transcription ;}	{GO:0006807; nitrogen compound metabolic process; biological_process GO:0016151; nickel ion binding; molecular_function}	{PF01730:UreF}
TH3_RS07905	{txi:TH3_07840; }	{NA}	{NA}	{NA}
TH3_RS07985	{txi:TH3_07920; }	{NA}	{NA}	{NA}
TH3_RS07995	{txi:TH3_07930; }	{NA}	{NA}	{NA}
TH3_RS08015	{txi:TH3_07950; }	{NA}	{NA}	{NA}
TH3_RS08055	{txi:TH3_07995; K02030 ABC.PA.S polar amino acid transport system substrate-binding protein -- }	{WP.040059745.1; COG0834 ABC-type amino acid transport/signal transduction system, periplasmic component/domain ET Amino acid transport and metabolism ; Signal transduction mechanisms ;}	{GO:0006810; transport; biological_process GO:0005215; NA}	{PF00497:Bacterial extracellular solute-binding proteins, family 3}
TH3_RS08125	{txi:TH3_08070; }	{NA}	{GO:0045892; negative regulation of transcription, DNA-dependent; biological_process GO:0003677; DNA binding; molecular_function}	{PF07022:Bacteriophage CI repressor helix-turn-helix domain}
TH3_RS08130	{txi:TH3_08075; K02030 ABC.PA.S polar amino acid transport system substrate-binding protein -- }	{WP.082242473.1; COG0834 ABC-type amino acid transport/signal transduction system, periplasmic component/domain ET Amino acid transport and metabolism ; Signal transduction mechanisms ;}	{GO:0006810; transport; biological_process GO:0005215; NA}	{PF00497:Bacterial extracellular solute-binding proteins, family 3}
TH3_RS08270	{txi:TH3_08205; K15125 fhaB filamentous hemagglutinin -- Human Diseases; Infectious diseases: Bacterial; Pertussis [PATH:ko05133]}	{NA}	{NA}	{NA}
TH3_RS08275	{txi:TH3_08210; }	{NA}	{NA}	{NA}
TH3_RS08285	{txi:TH3_08220; }	{NA}	{NA}	{NA}
TH3_RS08290	{txi:TH3_08225; }	{NA}	{NA}	{NA}
TH3_RS08315	{txi:TH3_08255; K01647 CS, gltA citrate synthase 2.3.3.1 Metabolism; Carbohydrate metabolism; Citrate cycle (TCA cycle) [PATH:ko00020] Metabolism; Carbohydrate metabolism; Glyoxylate and dicarboxylate metabolism [PATH:ko00630] Metabolism; Global and overview maps; Metabolic pathways [PATH:ko01100] Metabolism; Global and overview maps; Biosynthesis of secondary metabolites [PATH:ko01110] Metabolis…	{WP.007090050.1; COG0372 Citrate synthase C Energy production and conversion ;}	{GO:0006355; regulation of transcription, DNA-dependent; biological_process GO:0046912; transferase activity, transferring acyl groups, acyl groups converted into alkyl on transfer; molecular_function GO:0044262; cellular carbohydrate metabolic process; biological_process GO:0003677; DNA binding; molecular_function}	{PF00285:Citrate synthase, C-terminal domain PF13411:MerR HTH family regulatory protein PF00376:MerR family regulatory protein}
TH3_RS08325	{txi:TH3_08265; }	{NA}	{GO:0016747; transferase activity, transferring acyl groups other than amino-acyl groups; molecular_function GO:0008080; N-acetyltransferase activity; molecular_function}	{PF13508:Acetyltransferase (GNAT) domain PF13302:Acetyltransferase (GNAT) domain PF08445:FR47-like protein PF13673:Acetyltransferase (GNAT) domain PF00583:Acetyltransferase (GNAT) family}
TH3_RS08365	{txi:TH3_08295; }	{NA}	{NA}	{NA}
TH3_RS08370	{txi:TH3_08300; }	{NA}	{NA}	{NA}
TH3_RS08415	{txi:TH3_08345; }	{NA}	{NA}	{NA}
TH3_RS08475	{txi:TH3_08405; }	{NA}	{NA}	{NA}
TH3_RS08505	{txi:TH3_08435; }	{WP.007090014.1; COG0645 Predicted kinase, contains AAA domain R General function prediction only ;}	{GO:0006281; DNA repair; biological_process GO:0016301; kinase activity; molecular_function GO:0016740; transferase activity; molecular_function GO:0004020; adenylylsulfate kinase activity; molecular_function GO:0005524; ATP binding; molecular_function GO:0009378; four-way junction helicase activity; molecular_function GO:0003873; 6-phosphofructo-2-kinase activity; molecular_function GO:0004127; …	{PF07931:Chloramphenicol phosphotransferase-like protein PF02224:Cytidylate kinase PF01583:Adenylylsulphate kinase PF06414:Zeta toxin PF07728:AAA domain (dynein-related subfamily) PF05496:Holliday junction DNA helicase RuvB P-loop domain PF00004:ATPase family associated with various cellular activities (AAA) PF07726:ATPase family associated with various cellular activities (AAA) PF01591:6-phospho…
TH3_RS08560	{txi:TH3_08490; K01768 E4.6.1.1 adenylate cyclase 4.6.1.1 Metabolism; Nucleotide metabolism; Purine metabolism [PATH:ko00230] Cellular Processes; Cellular community - prokaryotes; Biofilm formation - Pseudomonas aeruginosa [PATH:ko02025] Cellular Processes; Cell growth and death; Meiosis - yeast [PATH:ko04113] Organismal Systems; Aging; Longevity regulating pathway - multiple species [PATH:ko0421…	{WP.007090003.1; COG2114 Adenylate cyclase, class 3 T Signal transduction mechanisms ;}	{GO:0009190; cyclic nucleotide biosynthetic process; biological_process GO:0016021; integral to membrane; cellular_component GO:0007165; signal transduction; biological_process GO:0004871; signal transducer activity; molecular_function GO:0016849; phosphorus-oxygen lyase activity; molecular_function GO:0035556; intracellular signal transduction; biological_process}	{PF00672:HAMP domain PF00211:Adenylate and Guanylate cyclase catalytic domain}
TH3_RS08655	{txi:TH3_08580; }	{WP.007089985.1; COG5457 Uncharacterized conserved protein YjiS, DUF1127 family S Function unknown ;}	{GO:0003677; DNA binding; molecular_function GO:0003824; NA GO:0006304; DNA modification; biological_process}	{PF08463:EcoEI R protein C-terminal}
TH3_RS08715	{txi:TH3_08640; }	{NA}	{NA}	{NA}
TH3_RS08720	{txi:TH3_08645; }	{WP.007089972.1; COG1310 Proteasome lid subunit RPN8/RPN11, contains Jab1/MPN domain metalloenzyme (JAMM) motif O Posttranslational modification, protein turnover, chaperones ;}	{GO:0005515; protein binding; molecular_function}	{PF01398:JAB1/Mov34/MPN/PAD-1 ubiquitin protease}
TH3_RS09065	{txi:TH3_08990; }	{WP.035610120.1; COG1396 Transcriptional regulator, contains XRE-family HTH domain K Transcription ;}	{GO:0043565; sequence-specific DNA binding; molecular_function}	{PF01381:Helix-turn-helix}
TH3_RS09270	{txi:TH3_09190; K14445 SLC13A2_3_5 solute carrier family 13 (sodium-dependent dicarboxylate transporter), member 2/3/5 -- }	{WP.007089862.1; COG0471 Di- and tricarboxylate antiporter G Carbohydrate transport and metabolism ;}	{GO:0016020; membrane; cellular_component GO:0055085; transmembrane transport; biological_process GO:0006814; sodium ion transport; biological_process GO:0005215; NA GO:0016021; integral to membrane; cellular_component}	{PF00939:Sodium:sulfate symporter transmembrane region PF03600:Citrate transporter}
TH3_RS09285	{txi:TH3_12680; }	{WP.040059871.1; COG3666 Transposase, IS1182 family X Mobilome: prophages, transposons;}	{GO:0006313; transposition, DNA-mediated; biological_process GO:0004803; transposase activity; molecular_function GO:0003677; DNA binding; molecular_function}	{PF01609:Transposase DDE domain}
TH3_RS09350	{txi:TH3_09275; }	{WP.007092155.1; COG3087 Cell division protein FtsN D Cell cycle control, cell division, chromosome partitioning ;}	{NA}	{NA}
TH3_RS09425	{txi:TH3_09350; K16915 cbiL nickel transport protein -- Environmental Information Processing; Membrane transport; ABC transporters [PATH:ko02010]}	{NA}	{GO:0016020; membrane; cellular_component GO:0006810; transport; biological_process GO:0008565; protein transporter activity; molecular_function}	{PF01618:MotA/TolQ/ExbB proton channel family}
TH3_RS09445	{txi:TH3_09370; }	{NA}	{NA}	{NA}
TH3_RS09995	{txi:TH3_09900; K13598 ntrY two-component system, NtrC family, nitrogen regulation sensor histidine kinase NtrY 2.7.13.3 Environmental Information Processing; Signal transduction; Two-component system [PATH:ko02020]}	{WP.007089553.1; COG5000 Signal transduction histidine kinase NtrY involved in nitrogen fixation and metabolism regulation T Signal transduction mechanisms ;}	{GO:0005524; ATP binding; molecular_function GO:0006355; regulation of transcription, DNA-dependent; biological_process GO:0016020; membrane; cellular_component GO:0004871; signal transducer activity; molecular_function GO:0007165; signal transduction; biological_process GO:0016021; integral to membrane; cellular_component GO:0000155; two-component sensor activity; molecular_function}	{PF00672:HAMP domain PF00989:PAS fold PF02518:Histidine kinase-, DNA gyrase B-, and HSP90-like ATPase PF13426:PAS domain PF00512:His Kinase A (phospho-acceptor) domain}
TH3_RS10385	{txi:TH3_10290; K01095 pgpA phosphatidylglycerophosphatase A 3.1.3.27 Metabolism; Lipid metabolism; Glycerophospholipid metabolism [PATH:ko00564] Metabolism; Global and overview maps; Metabolic pathways [PATH:ko01100]}	{WP.007089475.1; COG1267 Phosphatidylglycerophosphatase A I Lipid transport and metabolism ;}	{GO:0006629; lipid metabolic process; biological_process GO:0008962; phosphatidylglycerophosphatase activity; molecular_function}	{PF04608:Phosphatidylglycerophosphatase A}
TH3_RS10465	{txi:TH3_10370; }	{NA}	{NA}	{NA}
TH3_RS10470	{txi:TH3_10375; }	{NA}	{NA}	{NA}
TH3_RS10475	{txi:TH3_10380; K04045 hscC molecular chaperone HscC -- }	{WP.082242480.1; COG0443 Molecular chaperone DnaK (HSP70) O Posttranslational modification, protein turnover, chaperones ;}	{GO:0000902; cell morphogenesis; biological_process GO:0005975; carbohydrate metabolic process; biological_process GO:0016773; phosphotransferase activity, alcohol group as acceptor; molecular_function}	{PF06723:MreB/Mbl protein PF02782:FGGY family of carbohydrate kinases, C-terminal domain}
TH3_RS10830	{txi:TH3_10725; }	{WP.007089388.1; COG0287 Prephenate dehydrogenase E Amino acid transport and metabolism ;}	{GO:0008677; 2-dehydropantoate 2-reductase activity; molecular_function GO:0006571; tyrosine biosynthetic process; biological_process GO:0008977; prephenate dehydrogenase activity; molecular_function GO:0048037; cofactor binding; molecular_function GO:0004616; phosphogluconate dehydrogenase (decarboxylating) activity; molecular_function GO:0006098; pentose-phosphate shunt; biological_process GO:0…	{PF02153:Prephenate dehydrogenase PF07991:Acetohydroxy acid isomeroreductase, NADPH-binding domain PF02826:D-isomer specific 2-hydroxyacid dehydrogenase, NAD binding domain PF02558:Ketopantoate reductase PanE/ApbA PF02151:UvrB/uvrC motif PF01210:NAD-dependent glycerol-3-phosphate dehydrogenase N-terminus PF03446:NAD binding domain of 6-phosphogluconate dehydrogenase PF01118:Semialdehyde dehydroge…
TH3_RS11240	{txi:TH3_11135; }	{NA}	{NA}	{NA}
TH3_RS11295	{txi:TH3_11190; }	{NA}	{NA}	{NA}
TH3_RS11310	{txi:TH3_11205; K02030 ABC.PA.S polar amino acid transport system substrate-binding protein -- }	{NA}	{GO:0005215; NA GO:0006810; transport; biological_process}	{PF00497:Bacterial extracellular solute-binding proteins, family 3}
TH3_RS11325	{txi:TH3_11220; }	{NA}	{NA}	{NA}
TH3_RS11330	{txi:TH3_11225; }	{NA}	{NA}	{NA}
TH3_RS11335	{txi:TH3_11230; }	{NA}	{NA}	{NA}
TH3_RS11345	{txi:TH3_11240; }	{NA}	{NA}	{NA}
TH3_RS11350	{txi:TH3_11245; }	{WP.007089283.1; COG0583 DNA-binding transcriptional regulator, LysR family K Transcription ;}	{GO:0006355; regulation of transcription, DNA-dependent; biological_process GO:0005622; intracellular; cellular_component GO:0003700; sequence-specific DNA binding transcription factor activity; molecular_function}	{PF00126:Bacterial regulatory helix-turn-helix protein, lysR family PF01047:MarR family}
TH3_RS11360	{txi:TH3_11255; }	{WP.007089281.1; COG1917 Cupin domain protein related to quercetin dioxygenase R General function prediction only ;}	{GO:0006355; regulation of transcription, DNA-dependent; biological_process GO:0005788; endoplasmic reticulum lumen; cellular_component GO:0004872; receptor activity; molecular_function}	{PF02041:Auxin binding protein PF02311:AraC-like ligand binding domain}
TH3_RS11375	{txi:TH3_11270; }	{WP.007089278.1; COG1280 Threonine/homoserine/homoserine lactone efflux protein E Amino acid transport and metabolism ;}	{GO:0003824; NA GO:0008324; cation transmembrane transporter activity; molecular_function GO:0006865; amino acid transport; biological_process GO:0016021; integral to membrane; cellular_component GO:0006812; cation transport; biological_process GO:0016020; membrane; cellular_component}	{PF01810:LysE type translocator PF01899:Na+/H+ ion antiporter subunit PF01569:PAP2 superfamily}
TH3_RS11385	{txi:TH3_11280; }	{WP.007089276.1; COG1396 Transcriptional regulator, contains XRE-family HTH domain K Transcription ;}	{GO:0003677; DNA binding; molecular_function GO:0043565; sequence-specific DNA binding; molecular_function}	{PF13413:Helix-turn-helix domain PF13443:Cro/C1-type HTH DNA-binding domain PF01381:Helix-turn-helix}
TH3_RS11405	{txi:TH3_11300; K07171 mazF, ndoA, chpA mRNA interferase MazF 3.1.-.- }	{WP.007089272.1; COG2337 mRNA-degrading endonuclease MazF, toxin component of the MazEF toxin-antitoxin module V Defense mechanisms ;}	{GO:0003677; DNA binding; molecular_function}	{PF02452:PemK-like, MazF-like toxin of type II toxin-antitoxin system}
TH3_RS11410	{txi:TH3_11305; K07172 mazE, chpAI antitoxin MazE -- }	{WP.007089271.1; COG2336 Antitoxin component MazE of the MazEF toxin-antitoxin module V Defense mechanisms ;}	{GO:0003723; RNA binding; molecular_function GO:0016070; RNA metabolic process; biological_process GO:0005737; cytoplasm; cellular_component GO:0016788; hydrolase activity, acting on ester bonds; molecular_function}	{PF08845:Toxin SymE, type I toxin-antitoxin system}
TH3_RS11415	{txi:TH3_11310; }	{WP.052268367.1; COG3344 Retron-type reverse transcriptase X Mobilome: prophages, transposons;}	{GO:0003964; RNA-directed DNA polymerase activity; molecular_function GO:0003723; RNA binding; molecular_function GO:0003676; nucleic acid binding; molecular_function GO:0006278; RNA-dependent DNA replication; biological_process GO:0004523; ribonuclease H activity; molecular_function}	{PF00078:Reverse transcriptase (RNA-dependent DNA polymerase) PF00075:RNase H}
TH3_RS11420	{txi:TH3_11320; }	{NA}	{NA}	{NA}
TH3_RS11430	{txi:TH3_11325; }	{NA}	{NA}	{NA}
TH3_RS11450	{txi:TH3_11345; }	{NA}	{NA}	{NA}
TH3_RS11480	{txi:TH3_12680; }	{WP.040059871.1; COG3666 Transposase, IS1182 family X Mobilome: prophages, transposons;}	{GO:0003677; DNA binding; molecular_function GO:0006313; transposition, DNA-mediated; biological_process GO:0004803; transposase activity; molecular_function}	{PF01609:Transposase DDE domain}
TH3_RS11530	{txi:TH3_11425; K00108 betA, CHDH choline dehydrogenase 1.1.99.1 Metabolism; Amino acid metabolism; Glycine, serine and threonine metabolism [PATH:ko00260] Metabolism; Global and overview maps; Metabolic pathways [PATH:ko01100]}	{WP.007092464.1; COG2303 Choline dehydrogenase or related flavoprotein IR Lipid transport and metabolism ; General function prediction only ;}	{GO:0050660; flavin adenine dinucleotide binding; molecular_function GO:0016614; oxidoreductase activity, acting on CH-OH group of donors; molecular_function GO:0016705; oxidoreductase activity, acting on paired donors, with incorporation or reduction of molecular oxygen; molecular_function GO:0016117; carotenoid biosynthetic process; biological_process GO:0055114; oxidation-reduction process; bi…	{PF00732:GMC oxidoreductase PF05834:Lycopene cyclase protein PF01134:Glucose inhibited division protein A PF07992:Pyridine nucleotide-disulphide oxidoreductase PF05199:GMC oxidoreductase PF02558:Ketopantoate reductase PanE/ApbA PF01266:FAD dependent oxidoreductase}
TH3_RS11590	{txi:TH3_11455; }	{WP.052268368.1; COG0662 Mannose-6-phosphate isomerase, cupin superfamily G Carbohydrate transport and metabolism ;}	{GO:0006355; regulation of transcription, DNA-dependent; biological_process}	{PF02311:AraC-like ligand binding domain}
TH3_RS11605	{txi:TH3_11470; K16079 omp31 outer membrane immunogenic protein -- }	{WP.007091801.1; COG3637 Opacity protein LomR and related surface antigens M Cell wall/membrane/envelope biogenesis ;}	{NA}	{NA}
TH3_RS11625	{txi:TH3_11490; }	{NA}	{NA}	{NA}
TH3_RS11850	{txi:TH3_11705; }	{WP.007091902.1; COG3090 TRAP-type C4-dicarboxylate transport system, small permease component YiaM G Carbohydrate transport and metabolism ;}	{GO:0016021; integral to membrane; cellular_component}	{PF05425:Copper resistance protein D}
TH3_RS11880	{txi:TH3_11735; }	{NA}	{NA}	{NA}
TH3_RS11895	{txi:TH3_11750; }	{NA}	{NA}	{NA}
TH3_RS11910	{txi:TH3_11765; }	{NA}	{NA}	{NA}
TH3_RS11920	{txi:TH3_11775; K18843 hicB antitoxin HicB -- }	{WP.082242485.1; COG1598 Antitoxin component HicB of the HicAB toxin-antitoxin system V Defense mechanisms ;}	{NA}	{NA}
TH3_RS11930	{txi:TH3_11785; }	{NA}	{NA}	{NA}
TH3_RS12005	{txi:TH3_14560; }	{WP.040059618.1; COG3666 Transposase, IS1182 family X Mobilome: prophages, transposons;}	{GO:0003677; DNA binding; molecular_function GO:0006313; transposition, DNA-mediated; biological_process GO:0004803; transposase activity; molecular_function}	{PF01609:Transposase DDE domain}
TH3_RS12095	{txi:TH3_11945; }	{NA}	{NA}	{NA}
TH3_RS12150	{txi:TH3_12000; }	{WP.007090291.1; COG1280 Threonine/homoserine/homoserine lactone efflux protein E Amino acid transport and metabolism ;}	{GO:0006865; amino acid transport; biological_process GO:0016020; membrane; cellular_component}	{PF01810:LysE type translocator}
TH3_RS12200	{txi:TH3_12050; }	{NA}	{GO:0008270; zinc ion binding; molecular_function}	{PF03367:ZPR1 zinc-finger domain}
TH3_RS12335	{txi:TH3_12180; }	{WP.007090327.1; COG0534 Na+-driven multidrug efflux pump, DinF/NorM/MATE family V Defense mechanisms ;}	{GO:0015238; drug transmembrane transporter activity; molecular_function GO:0006855; drug transmembrane transport; biological_process GO:0015297; antiporter activity; molecular_function GO:0055085; transmembrane transport; biological_process GO:0016020; membrane; cellular_component}	{PF01554:MatE}
TH3_RS12375	{txi:TH3_12215; }	{WP.082242493.1; COG5457 Uncharacterized conserved protein YjiS, DUF1127 family S Function unknown ;}	{NA}	{NA}
TH3_RS12690	{txi:TH3_12525; }	{NA}	{GO:0019867; outer membrane; cellular_component}	{PF04355:SmpA / OmlA family}
TH3_RS12755	{txi:TH3_12585; }	{NA}	{NA}	{NA}
TH3_RS12760	{txi:TH3_12590; }	{NA}	{NA}	{NA}
TH3_RS12780	{txi:TH3_12610; }	{NA}	{NA}	{NA}
TH3_RS12845	{txi:TH3_12670; }	{NA}	{NA}	{NA}
TH3_RS12855	{txi:TH3_12680; }	{WP.040059871.1; COG3666 Transposase, IS1182 family X Mobilome: prophages, transposons;}	{GO:0006313; transposition, DNA-mediated; biological_process GO:0004803; transposase activity; molecular_function GO:0003677; DNA binding; molecular_function}	{PF01609:Transposase DDE domain}
TH3_RS12895	{txi:TH3_12720; }	{NA}	{NA}	{NA}
TH3_RS12920	{txi:TH3_12740; }	{NA}	{NA}	{NA}
TH3_RS12930	{txi:TH3_12750; K01295 cpg glutamate carboxypeptidase 3.4.17.11 }	{WP.007091402.1; COG0624 Acetylornithine deacetylase/Succinyl-diaminopimelate desuccinylase or related deacylase E Amino acid transport and metabolism ;}	{GO:0008233; peptidase activity; molecular_function GO:0008152; NA GO:0016787; hydrolase activity; molecular_function GO:0006508; proteolysis; biological_process}	{PF04389:Peptidase family M28 PF01546:Peptidase family M20/M25/M40}
TH3_RS12970	{txi:TH3_12790; }	{NA}	{NA}	{NA}
TH3_RS13180	{txi:TH3_13000; }	{WP.007091352.1; COG1309 DNA-binding protein, AcrR family, includes nucleoid occlusion protein SlmA K Transcription ;}	{GO:0003677; DNA binding; molecular_function}	{PF00440:Bacterial regulatory proteins, tetR family}
TH3_RS13185	{txi:TH3_13005; K02014 TC.FEV.OM iron complex outermembrane recepter protein -- }	{WP.007091351.1; COG4774 Outer membrane receptor for monomeric catechols P Inorganic ion transport and metabolism ;}	{GO:0016491; oxidoreductase activity; molecular_function GO:0016020; membrane; cellular_component GO:0055114; oxidation-reduction process; biological_process GO:0005215; NA GO:0050662; coenzyme binding; molecular_function GO:0004872; receptor activity; molecular_function GO:0006810; transport; biological_process}	{PF00593:TonB dependent receptor PF02317:NAD/NADP octopine/nopaline dehydrogenase, alpha-helical domain PF07715:TonB-dependent Receptor Plug Domain}
TH3_RS13190	{txi:TH3_13010; K02016 ABC.FEV.S iron complex transport system substrate-binding protein -- Environmental Information Processing; Membrane transport; ABC transporters [PATH:ko02010]}	{WP.007091350.1; COG0614 ABC-type Fe3+-hydroxamate transport system, periplasmic component P Inorganic ion transport and metabolism ;}	{GO:0005488; NA}	{PF01497:Periplasmic binding protein}
TH3_RS13195	{txi:TH3_13015; }	{WP.007091349.1; COG2375 NADPH-dependent ferric siderophore reductase, contains FAD-binding and SIP domains P Inorganic ion transport and metabolism ;}	{NA}	{NA}
TH3_RS13205	{txi:TH3_13025; K03088 rpoE RNA polymerase sigma-70 factor, ECF subfamily -- }	{WP.007092393.1; COG1595 DNA-directed RNA polymerase specialized sigma subunit, sigma24 family K Transcription ;}	{GO:0016987; sigma factor activity; molecular_function GO:0043565; sequence-specific DNA binding; molecular_function GO:0003677; DNA binding; molecular_function GO:0006352; transcription initiation, DNA-dependent; biological_process GO:0003700; sequence-specific DNA binding transcription factor activity; molecular_function GO:0006355; regulation of transcription, DNA-dependent; biological_process}	{PF00126:Bacterial regulatory helix-turn-helix protein, lysR family PF09048:Cro PF04542:Sigma-70 region 2 PF04545:Sigma-70, region 4 PF00196:Bacterial regulatory proteins, luxR family PF08281:Sigma-70, region 4 PF01381:Helix-turn-helix}
TH3_RS13210	{txi:TH3_13030; K07165 fecR transmembrane sensor -- }	{WP.007092392.1; COG3712 Periplasmic ferric-dicitrate binding protein FecR, regulates iron transport PT Inorganic ion transport and metabolism ; Signal transduction mechanisms ;}	{NA}	{NA}
TH3_RS13215	{txi:TH3_13035; K02014 TC.FEV.OM iron complex outermembrane recepter protein -- }	{WP.082242495.1; COG4774 Outer membrane receptor for monomeric catechols P Inorganic ion transport and metabolism ;}	{GO:0006810; transport; biological_process GO:0004872; receptor activity; molecular_function GO:0005215; NA GO:0019867; outer membrane; cellular_component GO:0016020; membrane; cellular_component}	{PF00593:TonB dependent receptor PF07715:TonB-dependent Receptor Plug Domain PF07660:Secretin and TonB N terminus short domain}
TH3_RS13220	{txi:TH3_13040; K02013 ABC.FEV.A iron complex transport system ATP-binding protein 3.6.3.34 Environmental Information Processing; Membrane transport; ABC transporters [PATH:ko02010]}	{WP.007092390.1; COG1120 ABC-type cobalamin/Fe3+-siderophores transport system, ATPase component PH Inorganic ion transport and metabolism ; Coenzyme transport and metabolism ;}	{GO:0051301; cell division; biological_process GO:0007059; chromosome segregation; biological_process GO:0003677; DNA binding; molecular_function GO:0000166; nucleotide binding; molecular_function GO:0016887; ATPase activity; molecular_function GO:0005524; ATP binding; molecular_function GO:0007049; cell cycle; biological_process GO:0016301; kinase activity; molecular_function GO:0016021; integra…	{PF00005:ABC transporter PF01580:FtsK/SpoIIIE family PF06414:Zeta toxin}
TH3_RS13225	{txi:TH3_13045; K02016 ABC.FEV.S iron complex transport system substrate-binding protein -- Environmental Information Processing; Membrane transport; ABC transporters [PATH:ko02010]}	{WP.007092389.1; COG0614 ABC-type Fe3+-hydroxamate transport system, periplasmic component P Inorganic ion transport and metabolism ;}	{GO:0005488; NA}	{PF01497:Periplasmic binding protein}
TH3_RS13230	{txi:TH3_13050; K02015 ABC.FEV.P iron complex transport system permease protein -- Environmental Information Processing; Membrane transport; ABC transporters [PATH:ko02010]}	{WP.007092388.1; COG0609 ABC-type Fe3+-siderophore transport system, permease component P Inorganic ion transport and metabolism ;}	{GO:0005215; NA GO:0016020; membrane; cellular_component}	{PF01032:FecCD transport family}
TH3_RS13235	{txi:TH3_13055; K13255 fhuF ferric iron reductase protein FhuF -- }	{WP.007092387.1; COG4114 Ferric iron reductase protein FhuF, involved in iron transport P Inorganic ion transport and metabolism ;}	{GO:0051537; 2 iron, 2 sulfur cluster binding; molecular_function}	{PF11575:FhuF 2Fe-2S C-terminal domain}
TH3_RS13240	{txi:TH3_13060; K03088 rpoE RNA polymerase sigma-70 factor, ECF subfamily -- }	{WP.007092386.1; COG1595 DNA-directed RNA polymerase specialized sigma subunit, sigma24 family K Transcription ;}	{GO:0006355; regulation of transcription, DNA-dependent; biological_process GO:0016987; sigma factor activity; molecular_function GO:0003677; DNA binding; molecular_function GO:0006352; transcription initiation, DNA-dependent; biological_process GO:0003700; sequence-specific DNA binding transcription factor activity; molecular_function}	{PF08281:Sigma-70, region 4 PF04542:Sigma-70 region 2 }
TH3_RS13245	{txi:TH3_13065; K03897 iucD lysine N6-hydroxylase 1.14.13.59 Metabolism; Amino acid metabolism; Lysine degradation [PATH:ko00310] Metabolism; Global and overview maps; Microbial metabolism in diverse environments [PATH:ko01120]}	{WP.007092385.1; COG3486 Lysine/ornithine N-monooxygenase Q Secondary metabolites biosynthesis, transport and catabolism ;}	{GO:0016491; oxidoreductase activity; molecular_function GO:0055114; oxidation-reduction process; biological_process}	{PF07992:Pyridine nucleotide-disulphide oxidoreductase}
TH3_RS13250	{txi:TH3_13070; }	{WP.082242496.1; COG3319 Thioesterase domain of type I polyketide synthase or non-ribosomal peptide synthetase Q Secondary metabolites biosynthesis, transport and catabolism ;}	{GO:0016788; hydrolase activity, acting on ester bonds; molecular_function GO:0003824; NA GO:0009058; biosynthetic process; biological_process GO:0008152; NA}	{PF00501:AMP-binding enzyme PF00975:Thioesterase domain}
TH3_RS13255	{txi:TH3_13075; }	{WP.007092383.1; COG1670 Protein N-acetyltransferase, RimJ/RimL family JO Translation, ribosomal structure and biogenesis ; Posttranslational modification, protein turnover, chaperones ;}	{GO:0008080; N-acetyltransferase activity; molecular_function}	{PF13302:Acetyltransferase (GNAT) domain}
TH3_RS13260	{txi:TH3_13080; }	{WP.007092382.1; COG0534 Na+-driven multidrug efflux pump, DinF/NorM/MATE family V Defense mechanisms ;}	{GO:0006855; drug transmembrane transport; biological_process GO:0015238; drug transmembrane transporter activity; molecular_function GO:0055085; transmembrane transport; biological_process GO:0015297; antiporter activity; molecular_function GO:0016020; membrane; cellular_component}	{PF01554:MatE}
TH3_RS13265	{txi:TH3_13085; }	{WP.007092381.1; COG0626 Cystathionine beta-lyase/cystathionine gamma-synthase E Amino acid transport and metabolism ;}	{GO:0006546; glycine catabolic process; biological_process GO:0008152; NA GO:0009058; biosynthetic process; biological_process GO:0030170; pyridoxal phosphate binding; molecular_function GO:0016491; oxidoreductase activity; molecular_function GO:0004375; glycine dehydrogenase (decarboxylating) activity; molecular_function GO:0055114; oxidation-reduction process; biological_process}	{PF01408:Oxidoreductase family, NAD-binding Rossmann fold PF02347:Glycine cleavage system P-protein PF00155:Aminotransferase class I and II PF00266:Aminotransferase class-V PF01053:Cys/Met metabolism PLP-dependent enzyme}
TH3_RS13270	{txi:TH3_13090; }	{WP.040059915.1; COG3666 Transposase, IS1182 family X Mobilome: prophages, transposons;}	{GO:0004803; transposase activity; molecular_function GO:0006313; transposition, DNA-mediated; biological_process GO:0003677; DNA binding; molecular_function}	{PF01609:Transposase DDE domain}
TH3_RS13275	{txi:TH3_13095; K07148 K07148 uncharacterized protein -- }	{WP.007092559.1; COG2311 Uncharacterized membrane protein YeiB S Function unknown ;}	{NA}	{NA}
TH3_RS13300	{txi:TH3_13120; }	{NA}	{NA}	{NA}
TH3_RS13305	{txi:TH3_13125; }	{NA}	{NA}	{NA}
TH3_RS13315	{txi:TH3_13135; }	{NA}	{GO:0005524; ATP binding; molecular_function GO:0042626; ATPase activity, coupled to transmembrane movement of substances; molecular_function GO:0016021; integral to membrane; cellular_component GO:0055085; transmembrane transport; biological_process GO:0006810; transport; biological_process}	{PF13748:ABC transporter transmembrane region}
TH3_RS13320	{txi:TH3_13140; }	{NA}	{NA}	{NA}
TH3_RS13325	{txi:TH3_13145; }	{NA}	{NA}	{NA}
TH3_RS13330	{txi:TH3_13150; }	{NA}	{NA}	{NA}
TH3_RS13335	{txi:TH3_13155; }	{NA}	{NA}	{NA}
TH3_RS13350	{txi:TH3_13170; K12049 comB9 ComB9 competence protein -- }	{WP.007092540.1; COG3504 Type IV secretory pathway, VirB9 components U Intracellular trafficking, secretion, and vesicular transport ;}	{NA}	{NA}
TH3_RS13355	{txi:TH3_13175; }	{WP.040059934.1; COG2948 Type IV secretory pathway, VirB10 component U Intracellular trafficking, secretion, and vesicular transport ;}	{GO:0016020; membrane; cellular_component}	{PF05887:Procyclic acidic repetitive protein (PARP)}
TH3_RS13360	{txi:TH3_13180; }	{NA}	{NA}	{NA}
TH3_RS13365	{txi:TH3_13185; K02283 cpaF, tadA pilus assembly protein CpaF -- }	{WP.007092379.1; COG4962 Pilus assembly protein, ATPase of CpaF family UW Intracellular trafficking, secretion, and vesicular transport ; Extracellular structures ;}	{GO:0007049; cell cycle; biological_process GO:0005525; GTP binding; molecular_function GO:0006810; transport; biological_process GO:0016021; integral to membrane; cellular_component GO:0005524; ATP binding; molecular_function GO:0003677; DNA binding; molecular_function GO:0000166; nucleotide binding; molecular_function GO:0051301; cell division; biological_process GO:0007059; chromosome segregat…	{PF00437:Type II/IV secretion system protein PF01926:50S ribosome-binding GTPase PF01580:FtsK/SpoIIIE family}
TH3_RS13370	{txi:TH3_13190; K03205 virD4, lvhD4 type IV secretion system protein VirD4 -- Environmental Information Processing; Membrane transport; Bacterial secretion system [PATH:ko03070]}	{WP.007092378.1; COG3505 Type IV secretory pathway, VirD4 component, TraG/TraD family ATPase U Intracellular trafficking, secretion, and vesicular transport ;}	{GO:0009291; unidirectional conjugation; biological_process GO:0016020; membrane; cellular_component}	{PF02534:Type IV secretory system Conjugative DNA transfer}
TH3_RS13375	{txi:TH3_13200; }	{WP.007092376.1; COG4643 Uncharacterized domain associated with phage/plasmid primase X Mobilome: prophages, transposons;}	{NA}	{NA}
TH3_RS13385	{txi:TH3_13210; }	{NA}	{NA}	{NA}
TH3_RS13390	{txi:TH3_13215; }	{NA}	{GO:0007015; actin filament organization; biological_process GO:0006897; endocytosis; biological_process GO:0051082; unfolded protein binding; molecular_function}	{PF12761:Actin cytoskeleton-regulatory complex protein END3 PF03938:Outer membrane protein (OmpH-like)}
TH3_RS13395	{txi:TH3_13220; K07043 K07043 uncharacterized protein -- }	{WP.007092372.1; COG1451 UTP pyrophosphatase, metal-dependent hydrolase family R General function prediction only ;}	{NA}	{NA}
TH3_RS13400	{txi:TH3_13225; K01153 hsdR type I restriction enzyme, R subunit 3.1.21.3 }	{WP.007092371.1; COG0610 Type I site-specific restriction-modification system, R (restriction) subunit and related helicases ... V Defense mechanisms ;}	{GO:0008026; ATP-dependent helicase activity; molecular_function GO:0003677; DNA binding; molecular_function GO:0003676; nucleic acid binding; molecular_function GO:0006304; DNA modification; biological_process GO:0016787; hydrolase activity; molecular_function GO:0004519; endonuclease activity; molecular_function GO:0005524; ATP binding; molecular_function}	{PF04851:Type III restriction enzyme, res subunit PF00270:DEAD/DEAH box helicase PF04313:Type I restriction enzyme R protein N terminus (HSDR_N)}
TH3_RS13405	{txi:TH3_13230; K07448 mrr restriction system protein -- }	{WP.007092370.1; COG4127 Predicted restriction endonuclease, Mrr-cat superfamily R General function prediction only ;}	{NA}	{NA}
TH3_RS13410	{txi:TH3_13235; K01154 hsdS type I restriction enzyme, S subunit 3.1.21.3 }	{WP.007092369.1; COG0732 Restriction endonuclease S subunit V Defense mechanisms ;}	{GO:0006304; DNA modification; biological_process GO:0003677; DNA binding; molecular_function}	{PF01420:Type I restriction modification DNA specificity domain}
TH3_RS13415	{txi:TH3_13240; K03427 hsdM type I restriction enzyme M protein 2.1.1.72 }	{WP.040059938.1; COG0286 Type I restriction-modification system, DNA methylase subunit V Defense mechanisms ;}	{GO:0003677; DNA binding; molecular_function GO:0003824; NA GO:0008168; methyltransferase activity; molecular_function GO:0006306; DNA methylation; biological_process GO:0009007; site-specific DNA-methyltransferase (adenine-specific) activity; molecular_function GO:0006304; DNA modification; biological_process GO:0008170; N-methyltransferase activity; molecular_function}	{PF12161:HsdM N-terminal domain PF02384:N-6 DNA Methylase PF05175:Methyltransferase small domain PF07669:Eco57I restriction-modification methylase}
TH3_RS13430	{txi:TH3_13255; }	{WP.007092528.1; COG1204 Replicative superfamily II helicase L Replication, recombination and repair ;}	{GO:0016787; hydrolase activity; molecular_function GO:0005524; ATP binding; molecular_function GO:0008026; ATP-dependent helicase activity; molecular_function GO:0003677; DNA binding; molecular_function GO:0004386; helicase activity; molecular_function GO:0003676; nucleic acid binding; molecular_function}	{PF00271:Helicase conserved C-terminal domain PF00270:DEAD/DEAH box helicase PF04851:Type III restriction enzyme, res subunit}
TH3_RS13435	{txi:TH3_13260; }	{NA}	{NA}	{NA}
TH3_RS13440	{txi:TH3_13265; }	{WP.007092209.1; COG1896 5'-deoxynucleotidase YfbR and related HD superfamily hydrolases FR Nucleotide transport and metabolism ; General function prediction only ;}	{NA}	{NA}
TH3_RS13525	{txi:TH3_13320; K01791 wecB UDP-N-acetylglucosamine 2-epimerase (non-hydrolysing) 5.1.3.14 Metabolism; Carbohydrate metabolism; Amino sugar and nucleotide sugar metabolism [PATH:ko00520] Metabolism; Global and overview maps; Metabolic pathways [PATH:ko01100] Cellular Processes; Cellular community - prokaryotes; Biofilm formation - Vibrio cholerae [PATH:ko05111]}	{WP.007091519.1; COG0381 UDP-N-acetylglucosamine 2-epimerase M Cell wall/membrane/envelope biogenesis ;}	{GO:0008761; UDP-N-acetylglucosamine 2-epimerase activity; molecular_function GO:0009103; lipopolysaccharide biosynthetic process; biological_process GO:0006047; UDP-N-acetylglucosamine metabolic process; biological_process}	{PF02350:UDP-N-acetylglucosamine 2-epimerase}
TH3_RS13590	{txi:TH3_13385; K07340 ybbJ inner membrane protein -- }	{WP.007091532.1; COG1585 Membrane protein implicated in regulation of membrane protease activity O Posttranslational modification, protein turnover, chaperones ;}	{GO:0055085; transmembrane transport; biological_process}	{PF03169:OPT oligopeptide transporter protein}
TH3_RS13690	{txi:TH3_13485; K06966 ppnN pyrimidine/purine-5'-nucleotide nucleosidase 3.2.2.10 3.2.2.- Metabolism; Nucleotide metabolism; Purine metabolism [PATH:ko00230] Metabolism; Nucleotide metabolism; Pyrimidine metabolism [PATH:ko00240]}	{WP.007091552.1; COG1611 Nucleotide monophosphate nucleosidase PpnN/YdgH, Lonely Guy (LOG) family F Nucleotide transport and metabolism ;}	{GO:0009294; DNA mediated transformation; biological_process}	{PF02481:DNA recombination-mediator protein A}
TH3_RS13710	{txi:TH3_13505; }	{NA}	{NA}	{NA}
TH3_RS13850	{txi:TH3_14560; }	{WP.040059618.1; COG3666 Transposase, IS1182 family X Mobilome: prophages, transposons;}	{GO:0003677; DNA binding; molecular_function GO:0006313; transposition, DNA-mediated; biological_process GO:0004803; transposase activity; molecular_function}	{PF01609:Transposase DDE domain}
TH3_RS13855	{txi:TH3_13655; K01061 E3.1.1.45 carboxymethylenebutenolidase 3.1.1.45 Metabolism; Xenobiotics biodegradation and metabolism; Chlorocyclohexane and chlorobenzene degradation [PATH:ko00361] Metabolism; Xenobiotics biodegradation and metabolism; Fluorobenzoate degradation [PATH:ko00364] Metabolism; Xenobiotics biodegradation and metabolism; Toluene degradation [PATH:ko00623] Metabolism; Global and …	{WP.007090586.1; COG0412 Dienelactone hydrolase Q Secondary metabolites biosynthesis, transport and catabolism ;}	{GO:0016787; hydrolase activity; molecular_function}	{PF01738:Dienelactone hydrolase family}
TH3_RS13890	{txi:TH3_13690; }	{WP.007090593.1; COG1846 DNA-binding transcriptional regulator, MarR family K Transcription ;}	{GO:0003677; DNA binding; molecular_function GO:0003700; sequence-specific DNA binding transcription factor activity; molecular_function GO:0006355; regulation of transcription, DNA-dependent; biological_process GO:0005622; intracellular; cellular_component}	{PF01047:MarR family PF13463:Winged helix DNA-binding domain PF09339:IclR helix-turn-helix domain}
TH3_RS13920	{txi:TH3_13725; }	{NA}	{NA}	{NA}
TH3_RS14005	{txi:TH3_13810; }	{WP.007090615.1; COG3321 Acyl transferase domain in polyketide synthase (PKS) enzymes Q Secondary metabolites biosynthesis, transport and catabolism ;}	{GO:0008152; NA GO:0016747; transferase activity, transferring acyl groups other than amino-acyl groups; molecular_function GO:0003824; NA}	{PF00108:Thiolase, N-terminal domain PF00501:AMP-binding enzyme}
TH3_RS14010	{txi:TH3_13815; }	{WP.007090616.1; COG4908 Uncharacterized conserved protein, contains a NRPS condensation (elongation) domain R General function prediction only ;}	{GO:0003824; NA GO:0016747; transferase activity, transferring acyl groups other than amino-acyl groups; molecular_function GO:0008152; NA GO:0016491; oxidoreductase activity; molecular_function}	{PF00106:short chain dehydrogenase PF00501:AMP-binding enzyme PF02458:Transferase family PF00108:Thiolase, N-terminal domain}
TH3_RS14015	{txi:TH3_13820; }	{WP.007090617.1; COG3319 Thioesterase domain of type I polyketide synthase or non-ribosomal peptide synthetase Q Secondary metabolites biosynthesis, transport and catabolism ;}	{GO:0009312; oligosaccharide biosynthetic process; biological_process GO:0009877; nodulation; biological_process GO:0008757; S-adenosylmethionine-dependent methyltransferase activity; molecular_function GO:0008168; methyltransferase activity; molecular_function GO:0003824; NA GO:0016788; hydrolase activity, acting on ester bonds; molecular_function GO:0009058; biosynthetic process; biological_pro…	{PF08241:Methyltransferase domain PF05401:Nodulation protein S (NodS) PF00975:Thioesterase domain PF00501:AMP-binding enzyme}
TH3_RS14025	{txi:TH3_13830; }	{WP.007090619.1; COG3597 Uncharacterized conserved protein, DUF697 family S Function unknown ;}	{NA}	{NA}
TH3_RS14035	{txi:TH3_13840; }	{NA}	{NA}	{NA}
TH3_RS14040	{txi:TH3_13845; }	{WP.007090622.1; COG3597 Uncharacterized conserved protein, DUF697 family S Function unknown ;}	{NA}	{NA}
TH3_RS14050	{txi:TH3_13850; }	{NA}	{NA}	{NA}
TH3_RS14055	{txi:TH3_13855; }	{WP.007090624.1; COG2814 Predicted arabinose efflux permease AraJ, MFS family G Carbohydrate transport and metabolism ;}	{GO:0042626; ATPase activity, coupled to transmembrane movement of substances; molecular_function GO:0016021; integral to membrane; cellular_component GO:0055085; transmembrane transport; biological_process GO:0006810; transport; biological_process GO:0005524; ATP binding; molecular_function GO:0016020; membrane; cellular_component}	{PF00664:ABC transporter transmembrane region PF07690:Major Facilitator Superfamily PF01306:LacY proton/sugar symporter}
TH3_RS14060	{txi:TH3_13860; K01989 ABC.X4.S putative ABC transport system substrate-binding protein -- }	{WP.007090625.1; COG2984 ABC-type uncharacterized transport system, periplasmic component R General function prediction only ;}	{GO:0030001; metal ion transport; biological_process GO:0046872; metal ion binding; molecular_function}	{PF01297:Zinc-uptake complex component A periplasmic}
TH3_RS14065	{txi:TH3_13865; }	{NA}	{GO:0008080; N-acetyltransferase activity; molecular_function}	{PF00583:Acetyltransferase (GNAT) family PF13673:Acetyltransferase (GNAT) domain PF13508:Acetyltransferase (GNAT) domain}
TH3_RS14070	{txi:TH3_13870; K07080 K07080 uncharacterized protein -- }	{WP.007090627.1; COG2358 TRAP-type uncharacterized transport system, periplasmic component R General function prediction only ;}	{NA}	{NA}
TH3_RS14075	{txi:TH3_13875; K01751 E4.3.1.15 diaminopropionate ammonia-lyase 4.3.1.15 }	{WP.007090628.1; COG1171 Threonine deaminase E Amino acid transport and metabolism ;}	{NA}	{NA}
TH3_RS14080	{txi:TH3_13880; K06160 pvdE putative pyoverdin transport system ATP-binding/permease protein -- Environmental Information Processing; Membrane transport; ABC transporters [PATH:ko02010]}	{WP.040059970.1; COG4615 ABC-type siderophore export system, fused ATPase and permease components P Inorganic ion transport and metabolism ;}	{GO:0016301; kinase activity; molecular_function GO:0016887; ATPase activity; molecular_function GO:0005524; ATP binding; molecular_function}	{PF00005:ABC transporter PF06414:Zeta toxin}
TH3_RS14085	{txi:TH3_13885; K06160 pvdE putative pyoverdin transport system ATP-binding/permease protein -- Environmental Information Processing; Membrane transport; ABC transporters [PATH:ko02010]}	{WP.007090630.1; COG4615 ABC-type siderophore export system, fused ATPase and permease components P Inorganic ion transport and metabolism ;}	{GO:0042626; ATPase activity, coupled to transmembrane movement of substances; molecular_function GO:0016021; integral to membrane; cellular_component GO:0030261; chromosome condensation; biological_process GO:0055085; transmembrane transport; biological_process GO:0006810; transport; biological_process GO:0005525; GTP binding; molecular_function GO:0005524; ATP binding; molecular_function GO:000…	{PF04310:MukB N-terminal PF00005:ABC transporter PF03193:RsgA GTPase PF00664:ABC transporter transmembrane region}
TH3_RS14090	{txi:TH3_13890; }	{WP.007090631.1; COG3208 Surfactin synthase thioesterase subunit Q Secondary metabolites biosynthesis, transport and catabolism ;}	{GO:0016788; hydrolase activity, acting on ester bonds; molecular_function GO:0009058; biosynthetic process; biological_process}	{PF00975:Thioesterase domain}
TH3_RS14095	{txi:TH3_13895; K06133 LYS5, acpT 4'-phosphopantetheinyl transferase 2.7.8.- Metabolism; Metabolism of cofactors and vitamins; Pantothenate and CoA biosynthesis [PATH:ko00770]}	{WP.007090632.1; COG2091 Phosphopantetheinyl transferase H Coenzyme transport and metabolism ;}	{GO:0008168; methyltransferase activity; molecular_function GO:0008610; lipid biosynthetic process; biological_process GO:0000287; magnesium ion binding; molecular_function GO:0009059; macromolecule biosynthetic process; biological_process GO:0008897; holo-[acyl-carrier-protein] synthase activity; molecular_function}	{PF04989:Cephalosporin hydroxylase PF01648:4'-phosphopantetheinyl transferase superfamily}
TH3_RS14150	{txi:TH3_13950; }	{NA}	{NA}	{NA}
TH3_RS14325	{txi:TH3_14125; }	{NA}	{GO:0008270; zinc ion binding; molecular_function}	{PF01258:Prokaryotic dksA/traR C4-type zinc finger}
TH3_RS14330	{txi:TH3_14130; K01815 kduI 4-deoxy-L-threo-5-hexosulose-uronate ketol-isomerase 5.3.1.17 Metabolism; Carbohydrate metabolism; Pentose and glucuronate interconversions [PATH:ko00040]}	{WP.007090679.1; COG3717 5-keto 4-deoxyuronate isomerase G Carbohydrate transport and metabolism ;}	{GO:0008152; NA GO:0016861; intramolecular oxidoreductase activity, interconverting aldoses and ketoses; molecular_function}	{PF04962:KduI/IolB family}
TH3_RS14335	{txi:TH3_14135; }	{WP.082242500.1; COG1609 DNA-binding transcriptional regulator, LacI/PurR family K Transcription ;}	{GO:0006355; regulation of transcription, DNA-dependent; biological_process GO:0006310; DNA recombination; biological_process GO:0005622; intracellular; cellular_component GO:0043565; sequence-specific DNA binding; molecular_function GO:0003677; DNA binding; molecular_function GO:0000150; recombinase activity; molecular_function GO:0003700; sequence-specific DNA binding transcription factor activ…	{PF01047:MarR family PF02796:Helix-turn-helix domain of resolvase PF13404:AsnC-type helix-turn-helix domain PF01325:Iron dependent repressor, N-terminal DNA binding domain PF09339:IclR helix-turn-helix domain PF00356:Bacterial regulatory proteins, lacI family PF00440:Bacterial regulatory proteins, tetR family}
TH3_RS14345	{txi:TH3_14145; }	{WP.082242502.1; COG1593 TRAP-type C4-dicarboxylate transport system, large permease component G Carbohydrate transport and metabolism ;}	{GO:0035429; gluconate transmembrane transport; biological_process GO:0016021; integral to membrane; cellular_component GO:0055085; transmembrane transport; biological_process GO:0016020; membrane; cellular_component GO:0015128; gluconate transmembrane transporter activity; molecular_function}	{PF03606:C4-dicarboxylate anaerobic carrier PF03600:Citrate transporter PF02447:GntP family permease}
TH3_RS14350	{txi:TH3_14150; K00854 xylB, XYLB xylulokinase 2.7.1.17 Metabolism; Carbohydrate metabolism; Pentose and glucuronate interconversions [PATH:ko00040] Metabolism; Global and overview maps; Metabolic pathways [PATH:ko01100]}	{WP.007090683.1; COG1070 Sugar (pentulose or hexulose) kinase G Carbohydrate transport and metabolism ;}	{GO:0016773; phosphotransferase activity, alcohol group as acceptor; molecular_function GO:0005975; carbohydrate metabolic process; biological_process}	{PF02782:FGGY family of carbohydrate kinases, C-terminal domain}
TH3_RS14355	{tii:DY252_07790; }	{WP.040061035.1; COG1961 Site-specific DNA recombinase SpoIVCA/DNA invertase PinE L Replication, recombination and repair ;}	{GO:0048870; cell motility; biological_process GO:0000150; recombinase activity; molecular_function GO:0003677; DNA binding; molecular_function GO:0031514; motile cilium; cellular_component GO:0006310; DNA recombination; biological_process}	{PF00239:Resolvase, N terminal domain PF13851:Growth-arrest specific micro-tubule binding}
TH3_RS14360	{txi:TH3_14160; }	{NA}	{NA}	{NA}
TH3_RS14365	{txi:TH3_14165; }	{NA}	{NA}	{NA}
TH3_RS14370	{txi:TH3_14170; }	{WP.011488750.1; COG0603 7-cyano-7-deazaguanine synthase (queuosine biosynthesis) J Translation, ribosomal structure and biogenesis ;}	{NA}	{NA}
TH3_RS14450	{txi:TH3_14255; K04763 xerD integrase/recombinase XerD -- }	{WP.007090704.1; COG4974 Site-specific recombinase XerD L Replication, recombination and repair ;}	{GO:0006310; DNA recombination; biological_process GO:0015074; DNA integration; biological_process GO:0003677; DNA binding; molecular_function}	{PF02899:Phage integrase, N-terminal SAM-like domain PF13495:Phage integrase, N-terminal SAM-like domain PF00589:Phage integrase family}
TH3_RS14455	{txi:TH3_14260; K01921 ddl D-alanine-D-alanine ligase 6.3.2.4 Metabolism; Metabolism of other amino acids; D-Alanine metabolism [PATH:ko00473] Metabolism; Glycan biosynthesis and metabolism; Peptidoglycan biosynthesis [PATH:ko00550] Metabolism; Global and overview maps; Metabolic pathways [PATH:ko01100] Human Diseases; Drug resistance: Antimicrobial; Vancomycin resistance [PATH:ko01502]}	{WP.007092553.1; COG1181 D-alanine-D-alanine ligase or related ATP-grasp enzyme MR Cell wall/membrane/envelope biogenesis ; General function prediction only ;}	{GO:0005524; ATP binding; molecular_function GO:0046872; metal ion binding; molecular_function GO:0008716; D-alanine-D-alanine ligase activity; molecular_function}	{PF02655:ATP-grasp domain PF07478:D-ala D-ala ligase C-terminus}
TH3_RS14460	{txi:TH3_14265; }	{WP.007092554.1; COG3899 Predicted ATPase R General function prediction only ;}	{GO:0031683; G-protein beta/gamma-subunit complex binding; molecular_function GO:0005525; GTP binding; molecular_function GO:0007186; G-protein coupled receptor protein signaling pathway; biological_process GO:0005524; ATP binding; molecular_function GO:0005737; cytoplasm; cellular_component GO:0003723; RNA binding; molecular_function GO:0003677; DNA binding; molecular_function GO:0010038; respon…	{PF06414:Zeta toxin PF07728:AAA domain (dynein-related subfamily) PF04670:Gtr1/RagA G protein conserved region PF00931:NB-ARC domain PF00503:G-protein alpha subunit PF00910:RNA helicase PF03091:CutA1 divalent ion tolerance protein PF04851:Type III restriction enzyme, res subunit PF01078:Magnesium chelatase, subunit ChlI PF00158:Sigma-54 interaction domain PF00485:Phosphoribulokinase / Uridine kin…
TH3_RS14475	{txi:TH3_14280; K01999 livK branched-chain amino acid transport system substrate-binding protein -- Environmental Information Processing; Membrane transport; ABC transporters [PATH:ko02010] Cellular Processes; Cellular community - prokaryotes; Quorum sensing [PATH:ko02024]}	{WP.007092073.1; COG0683 ABC-type branched-chain amino acid transport system, periplasmic component E Amino acid transport and metabolism ;}	{NA}	{NA}
TH3_RS14480	{txi:TH3_14285; }	{WP.007092074.1; COG3707 Two-component response regulator, AmiR/NasT family, consists of REC and RNA-binding antiterminator (ANTAR) domains TK Signal transduction mechanisms ; Transcription ;}	{GO:0003723; RNA binding; molecular_function}	{PF03861:ANTAR domain}
TH3_RS14550	{txi:TH3_14350; }	{NA}	{GO:0008080; N-acetyltransferase activity; molecular_function GO:0016747; transferase activity, transferring acyl groups other than amino-acyl groups; molecular_function}	{PF13508:Acetyltransferase (GNAT) domain PF00583:Acetyltransferase (GNAT) family PF13673:Acetyltransferase (GNAT) domain PF08445:FR47-like protein}
TH3_RS14570	{txi:TH3_14375; K00925 ackA acetate kinase 2.7.2.1 Metabolism; Metabolism of other amino acids; Taurine and hypotaurine metabolism [PATH:ko00430] Metabolism; Carbohydrate metabolism; Pyruvate metabolism [PATH:ko00620] Metabolism; Carbohydrate metabolism; Propanoate metabolism [PATH:ko00640] Metabolism; Energy metabolism; Methane metabolism [PATH:ko00680] Metabolism; Energy metabolism; Carbon fixa…	{WP.040061054.1; COG0282 Acetate kinase C Energy production and conversion ;}	{GO:0016774; phosphotransferase activity, carboxyl group as acceptor; molecular_function GO:0016301; kinase activity; molecular_function GO:0008152; NA GO:0016310; phosphorylation; biological_process GO:0005622; intracellular; cellular_component}	{PF00871:Acetokinase family}
TH3_RS14575	{txi:TH3_14380; }	{WP.007092091.1; COG1028 NAD(P)-dependent dehydrogenase, short-chain alcohol dehydrogenase family I Lipid transport and metabolism ;}	{GO:0003824; NA GO:0045226; extracellular polysaccharide biosynthetic process; biological_process GO:0055114; oxidation-reduction process; biological_process GO:0009291; unidirectional conjugation; biological_process GO:0050662; coenzyme binding; molecular_function GO:0044237; cellular metabolic process; biological_process GO:0016020; membrane; cellular_component GO:0003857; 3-hydroxyacyl-CoA deh…	{PF00106:short chain dehydrogenase PF02737:3-hydroxyacyl-CoA dehydrogenase, NAD binding domain PF01370:NAD dependent epimerase/dehydratase family PF02534:Type IV secretory system Conjugative DNA transfer PF04321:RmlD substrate binding domain}
TH3_RS14585	{txi:TH3_14390; }	{WP.040059993.1; COG3243 Poly-beta-hydroxybutyrate synthase I Lipid transport and metabolism ;}	{NA}	{NA}
TH3_RS14595	{txi:TH3_14400; }	{NA}	{NA}	{NA}
TH3_RS14610	{txi:TH3_14415; K01993 ABC-2.TX HlyD family secretion protein -- }	{WP.007092098.1; COG1566 Multidrug resistance efflux pump EmrA V Defense mechanisms ;}	{GO:0005737; cytoplasm; cellular_component GO:0016020; membrane; cellular_component GO:0009401; phosphoenolpyruvate-dependent sugar phosphotransferase system; biological_process GO:0005215; NA GO:0055085; transmembrane transport; biological_process GO:0009288; bacterial-type flagellum; cellular_component GO:0006810; transport; biological_process GO:0001539; ciliary or flagellar motility; biologic…	{PF06818:Fez1 PF00529:Cation efflux system protein CusB domain 1 PF00700:Bacterial flagellin C-terminal helical region PF00358:phosphoenolpyruvate-dependent sugar phosphotransferase system, EIIA 1 PF02321:Outer membrane efflux protein}
TH3_RS14615	{tau:Tola_2464; }	{WP.040060000.1; COG1538 Outer membrane protein TolC M Cell wall/membrane/envelope biogenesis ;}	{GO:0006810; transport; biological_process GO:0005215; NA}	{PF02321:Outer membrane efflux protein}
TH3_RS14620	{txi:TH3_14430; }	{WP.099515088.1; COG2826 Transposase and inactivated derivatives, IS30 family X Mobilome: prophages, transposons;}	{GO:0003677; DNA binding; molecular_function GO:0015074; DNA integration; biological_process GO:0005524; ATP binding; molecular_function GO:0019069; viral capsid assembly; biological_process GO:0004803; transposase activity; molecular_function GO:0006313; transposition, DNA-mediated; biological_process}	{PF00665:Integrase core domain PF01527:Transposase PF06056:Putative ATPase subunit of terminase (gpP-like) PF04218:CENP-B N-terminal DNA-binding domain}
TH3_RS14645	{txi:TH3_14455; }	{WP.040060004.1; COG1075 Triacylglycerol esterase/lipase EstA, alpha/beta hydrolase fold I Lipid transport and metabolism ;}	{GO:0006886; intracellular protein transport; biological_process GO:0006629; lipid metabolic process; biological_process GO:0004806; triglyceride lipase activity; molecular_function GO:0016787; hydrolase activity; molecular_function GO:0006505; GPI anchor metabolic process; biological_process GO:0016788; hydrolase activity, acting on ester bonds; molecular_function}	{PF01764:Lipase (class 3) PF04083:Partial alpha/beta-hydrolase lipase region PF07819:PGAP1-like protein PF02230:Phospholipase/Carboxylesterase}
TH3_RS14650	{txi:TH3_14460; }	{NA}	{NA}	{NA}
TH3_RS14655	{txi:TH3_14465; }	{WP.007092105.1; COG1309 DNA-binding protein, AcrR family, includes nucleoid occlusion protein SlmA K Transcription ;}	{GO:0003677; DNA binding; molecular_function}	{PF00440:Bacterial regulatory proteins, tetR family}
TH3_RS14780	{txi:TH3_14560; }	{WP.040059618.1; COG3666 Transposase, IS1182 family X Mobilome: prophages, transposons;}	{GO:0003677; DNA binding; molecular_function GO:0006313; transposition, DNA-mediated; biological_process GO:0004803; transposase activity; molecular_function}	{PF01609:Transposase DDE domain}
TH3_RS14800	{txi:TH3_14580; }	{WP.044615494.1; COG2814 Predicted arabinose efflux permease AraJ, MFS family G Carbohydrate transport and metabolism ;}	{GO:0016021; integral to membrane; cellular_component GO:0055085; transmembrane transport; biological_process}	{PF07690:Major Facilitator Superfamily}
TH3_RS14805	{txi:TH3_14585; }	{NA}	{NA}	{NA}
TH3_RS14810	{txi:TH3_14590; }	{NA}	{NA}	{NA}
TH3_RS14880	{txi:TH3_14660; }	{WP.007091096.1; COG1566 Multidrug resistance efflux pump EmrA V Defense mechanisms ;}	{GO:0005643; nuclear pore; cellular_component GO:0006606; protein import into nucleus; biological_process}	{PF07926:TPR/MLP1/MLP2-like protein}
TH3_RS14895	{txi:TH3_14675; K07084 yuiF putative amino acid transporter -- }	{WP.007091099.1; COG2056 Predicted histidine transporter YuiF, NhaC family E Amino acid transport and metabolism ;}	{GO:0055085; transmembrane transport; biological_process GO:0016021; integral to membrane; cellular_component}	{PF03600:Citrate transporter PF03553:Na+/H+ antiporter family}
TH3_RS14905	{txi:TH3_14685; }	{WP.007091101.1; COG1670 Protein N-acetyltransferase, RimJ/RimL family JO Translation, ribosomal structure and biogenesis ; Posttranslational modification, protein turnover, chaperones ;}	{GO:0008080; N-acetyltransferase activity; molecular_function}	{PF00583:Acetyltransferase (GNAT) family PF13302:Acetyltransferase (GNAT) domain}
TH3_RS15135	{txi:TH3_14915; }	{NA}	{NA}	{NA}
TH3_RS15160	{txi:TH3_14940; }	{WP.007091152.1; COG2207 AraC-type DNA-binding domain and AraC-containing proteins K Transcription ;}	{GO:0006355; regulation of transcription, DNA-dependent; biological_process GO:0003700; sequence-specific DNA binding transcription factor activity; molecular_function GO:0016021; integral to membrane; cellular_component GO:0043565; sequence-specific DNA binding; molecular_function}	{PF12833:Helix-turn-helix domain PF04061:ORMDL family }
TH3_RS15170	{NA}	{NA}	{NA}	{NA}
TH3_RS15210	{txi:TH3_14985; K07165 fecR transmembrane sensor -- }	{WP.007091162.1; COG3712 Periplasmic ferric-dicitrate binding protein FecR, regulates iron transport PT Inorganic ion transport and metabolism ; Signal transduction mechanisms ;}	{NA}	{NA}
TH3_RS15215	{txi:TH3_14990; K03088 rpoE RNA polymerase sigma-70 factor, ECF subfamily -- }	{WP.007091163.1; COG1595 DNA-directed RNA polymerase specialized sigma subunit, sigma24 family K Transcription ;}	{GO:0003677; DNA binding; molecular_function GO:0006352; transcription initiation, DNA-dependent; biological_process GO:0016987; sigma factor activity; molecular_function GO:0003700; sequence-specific DNA binding transcription factor activity; molecular_function GO:0006355; regulation of transcription, DNA-dependent; biological_process}	{PF01022:Bacterial regulatory protein, arsR family PF04542:Sigma-70 region 2 PF04545:Sigma-70, region 4 PF00196:Bacterial regulatory proteins, luxR family PF08281:Sigma-70, region 4}
TH3_RS15245	{txi:TH3_15020; }	{WP.040060025.1; COG0583 DNA-binding transcriptional regulator, LysR family K Transcription ;}	{GO:0003700; sequence-specific DNA binding transcription factor activity; molecular_function GO:0006355; regulation of transcription, DNA-dependent; biological_process}	{PF00126:Bacterial regulatory helix-turn-helix protein, lysR family}
TH3_RS15255	{txi:TH3_15030; }	{WP.040060026.1; COG3666 Transposase, IS1182 family X Mobilome: prophages, transposons;}	{GO:0003677; DNA binding; molecular_function GO:0006313; transposition, DNA-mediated; biological_process GO:0004803; transposase activity; molecular_function}	{PF01609:Transposase DDE domain}
TH3_RS15315	{txi:TH3_15090; }	{NA}	{NA}	{NA}
TH3_RS15355	{txi:TH3_15130; K00799 GST, gst glutathione S-transferase 2.5.1.18 Metabolism; Metabolism of other amino acids; Glutathione metabolism [PATH:ko00480] Metabolism; Xenobiotics biodegradation and metabolism; Metabolism of xenobiotics by cytochrome P450 [PATH:ko00980] Metabolism; Xenobiotics biodegradation and metabolism; Drug metabolism - cytochrome P450 [PATH:ko00982] Metabolism; Xenobiotics biodeg…	{WP.007092042.1; COG0625 Glutathione S-transferase O Posttranslational modification, protein turnover, chaperones ;}	{GO:0005515; protein binding; molecular_function}	{PF13409:Glutathione S-transferase, N-terminal domain PF13417:Glutathione S-transferase, N-terminal domain PF02798:Glutathione S-transferase, N-terminal domain}
TH3_RS15420	{txi:TH3_15190; }	{NA}	{NA}	{NA}
TH3_RS15440	{txi:TH3_15200; K08300 rne ribonuclease E 3.1.26.12 Genetic Information Processing; Folding, sorting and degradation; RNA degradation [PATH:ko03018]}	{NA}	{GO:0003723; RNA binding; molecular_function}	{PF10150:Ribonuclease E/G family}
TH3_RS15520	{txi:TH3_14560; }	{WP.040059618.1; COG3666 Transposase, IS1182 family X Mobilome: prophages, transposons;}	{GO:0003677; DNA binding; molecular_function GO:0004803; transposase activity; molecular_function GO:0006313; transposition, DNA-mediated; biological_process}	{PF01609:Transposase DDE domain}
TH3_RS15540	{txi:TH3_15295; }	{NA}	{NA}	{NA}
TH3_RS15545	{txi:TH3_15300; }	{WP.007092420.1; COG1442 Lipopolysaccharide biosynthesis protein, LPS:glycosyltransferase M Cell wall/membrane/envelope biogenesis ;}	{GO:0016757; transferase activity, transferring glycosyl groups; molecular_function}	{PF01501:Glycosyl transferase family 8}
TH3_RS15710	{txi:TH3_15455; K02014 TC.FEV.OM iron complex outermembrane recepter protein -- }	{WP.007089674.1; COG4773 Outer membrane receptor for ferric coprogen and ferric-rhodotorulic acid P Inorganic ion transport and metabolism ;}	{GO:0006810; transport; biological_process GO:0004872; receptor activity; molecular_function GO:0005215; NA GO:0019867; outer membrane; cellular_component GO:0016020; membrane; cellular_component}	{PF07715:TonB-dependent Receptor Plug Domain PF07660:Secretin and TonB N terminus short domain PF00593:TonB dependent receptor}
TH3_RS15715	{txi:TH3_15460; K07165 fecR transmembrane sensor -- }	{WP.007089675.1; COG3712 Periplasmic ferric-dicitrate binding protein FecR, regulates iron transport PT Inorganic ion transport and metabolism ; Signal transduction mechanisms ;}	{NA}	{NA}
TH3_RS15760	{txi:TH3_15505; }	{NA}	{GO:0006810; transport; biological_process GO:0005794; Golgi apparatus; cellular_component}	{PF09730:Microtubule-associated protein Bicaudal-D}
TH3_RS15765	{txi:TH3_15510; }	{NA}	{NA}	{NA}
TH3_RS15780	{txi:TH3_15525; }	{NA}	{NA}	{NA}
TH3_RS15785	{txi:TH3_15530; }	{NA}	{NA}	{NA}
TH3_RS15815	{txi:TH3_15555; K07154 hipA serine/threonine-protein kinase HipA 2.7.11.1 }	{WP.007089694.1; COG3550 Serine/threonine protein kinase HipA, toxin component of the HipAB toxin-antitoxin module T Signal transduction mechanisms ;}	{NA}	{NA}
TH3_RS15820	{txi:TH3_15560; }	{WP.007089695.1; COG1476 DNA-binding transcriptional regulator, XRE-family HTH domain K Transcription ;}	{GO:0003677; DNA binding; molecular_function GO:0043565; sequence-specific DNA binding; molecular_function}	{PF13443:Cro/C1-type HTH DNA-binding domain PF01381:Helix-turn-helix PF13413:Helix-turn-helix domain}
TH3_RS15845	{txi:TH3_15585; }	{NA}	{NA}	{NA}
TH3_RS15870	{txi:TH3_15610; }	{NA}	{NA}	{NA}
TH3_RS15875	{txi:TH3_15615; }	{NA}	{GO:0071008; U2-type post-mRNA release spliceosomal complex; cellular_component GO:0000390; spliceosome disassembly; biological_process}	{PF15458:Nineteen complex-related protein 2}
TH3_RS15880	{txi:TH3_15620; }	{NA}	{NA}	{NA}
TH3_RS15960	{txi:TH3_15710; K02030 ABC.PA.S polar amino acid transport system substrate-binding protein -- }	{NA}	{GO:0006810; transport; biological_process GO:0005215; NA}	{PF00497:Bacterial extracellular solute-binding proteins, family 3}
TH3_RS15980	{txi:TH3_15725; }	{WP.007089728.1; COG4977 Transcriptional regulator GlxA, contains an amidase domain and an AraC-type DNA-binding HTH domain K Transcription ;}	{GO:0006355; regulation of transcription, DNA-dependent; biological_process GO:0003700; sequence-specific DNA binding transcription factor activity; molecular_function GO:0043565; sequence-specific DNA binding; molecular_function}	{PF12833:Helix-turn-helix domain}
TH3_RS15985	{txi:TH3_15730; }	{NA}	{NA}	{NA}
TH3_RS16050	{txi:TH3_15795; }	{NA}	{NA}	{NA}
TH3_RS16070	{txi:TH3_15815; }	{NA}	{GO:0016841; ammonia-lyase activity; molecular_function GO:0009058; biosynthetic process; biological_process}	{PF00221:Aromatic amino acid lyase}
TH3_RS16125	{txi:TH3_15870; }	{WP.007089757.1; COG0624 Acetylornithine deacetylase/Succinyl-diaminopimelate desuccinylase or related deacylase E Amino acid transport and metabolism ;}	{GO:0008152; NA GO:0016787; hydrolase activity; molecular_function}	{PF01546:Peptidase family M20/M25/M40}
TH3_RS16200	{txi:TH3_15945; }	{WP.040060065.1; COG2200 EAL domain, c-di-GMP-specific phosphodiesterase class I (or its enzymatically inactive variant) T Signal transduction mechanisms ;}	{NA}	{NA}
TH3_RS16240	{txi:TH3_15985; K07090 K07090 uncharacterized protein -- }	{WP.007089780.1; COG0730 Sulfite exporter TauE/SafE/YfcA and related permeases, UPF0721 family P Inorganic ion transport and metabolism ;}	{GO:0016021; integral to membrane; cellular_component}	{PF01925:Sulfite exporter TauE/SafE}
TH3_RS16260	{txi:TH3_16005; }	{NA}	{GO:0005509; calcium ion binding; molecular_function}	{PF00036:EF hand PF13405:EF-hand domain PF13202:EF hand PF13499:EF-hand domain pair}
TH3_RS16270	{txi:TH3_14560; }	{WP.040059618.1; COG3666 Transposase, IS1182 family X Mobilome: prophages, transposons;}	{GO:0003677; DNA binding; molecular_function GO:0006313; transposition, DNA-mediated; biological_process GO:0004803; transposase activity; molecular_function}	{PF01609:Transposase DDE domain}
TH3_RS16340	{txi:TH3_16090; }	{NA}	{NA}	{NA}
TH3_RS16400	{txi:TH3_16150; K21563 dnr CRP/FNR family transcriptional regulator, dissimilatory nitrate respiration regulator -- }	{WP.007089811.1; COG0664 cAMP-binding domain of CRP or a regulatory subunit of cAMP-dependent protein kinases T Signal transduction mechanisms ;}	{GO:0005622; intracellular; cellular_component GO:0006355; regulation of transcription, DNA-dependent; biological_process GO:0005524; ATP binding; molecular_function GO:0006468; protein phosphorylation; biological_process GO:0003700; sequence-specific DNA binding transcription factor activity; molecular_function GO:0003677; DNA binding; molecular_function GO:0004674; protein serine/threonine kina…	{PF00392:Bacterial regulatory proteins, gntR family PF01325:Iron dependent repressor, N-terminal DNA binding domain PF09202:Rio2, N-terminal PF00325:Bacterial regulatory proteins, crp family PF01047:MarR family}
TH3_RS16405	{txi:TH3_16155; }	{NA}	{GO:0016829; lyase activity; molecular_function GO:0019251; anaerobic cobalamin biosynthetic process; biological_process GO:0046872; metal ion binding; molecular_function GO:0009236; cobalamin biosynthetic process; biological_process GO:0016852; sirohydrochlorin cobaltochelatase activity; molecular_function}	{PF01903:CbiX PF06180:Cobalt chelatase (CbiK)}
TH3_RS16415	{txi:TH3_16165; K02303 cobA uroporphyrin-III C-methyltransferase 2.1.1.107 Metabolism; Metabolism of cofactors and vitamins; Porphyrin and chlorophyll metabolism [PATH:ko00860] Metabolism; Global and overview maps; Metabolic pathways [PATH:ko01100] Metabolism; Global and overview maps; Biosynthesis of secondary metabolites [PATH:ko01110] Metabolism; Global and overview maps; Microbial metabolism …	{WP.007089814.1; COG0007 Uroporphyrinogen-III methylase (siroheme synthase) H Coenzyme transport and metabolism ;}	{GO:0008152; NA GO:0008168; methyltransferase activity; molecular_function}	{PF00590:Tetrapyrrole (Corrin/Porphyrin) Methylases}
TH3_RS16420	{txi:TH3_16170; K19344 nirC cytochrome c55X -- }	{WP.007089815.1; COG2010 Cytochrome c, mono- and diheme variants C Energy production and conversion ;}	{GO:0020037; heme binding; molecular_function GO:0009055; NA GO:0005506; iron ion binding; molecular_function}	{PF13442:Cytochrome C oxidase, cbb3-type, subunit III PF00034:Cytochrome c}
TH3_RS16430	{txi:TH3_16180; }	{WP.007089817.1; COG1522 DNA-binding transcriptional regulator, Lrp family K Transcription ;}	{GO:0006281; DNA repair; biological_process GO:0003677; DNA binding; molecular_function GO:0009378; four-way junction helicase activity; molecular_function GO:0043565; sequence-specific DNA binding; molecular_function GO:0006310; DNA recombination; biological_process GO:0006355; regulation of transcription, DNA-dependent; biological_process}	{PF13404:AsnC-type helix-turn-helix domain PF05491:RuvB C-terminal winged helix domain}
TH3_RS16435	{txi:TH3_16185; }	{WP.007089818.1; COG1522 DNA-binding transcriptional regulator, Lrp family K Transcription ;}	{GO:0043565; sequence-specific DNA binding; molecular_function GO:0006355; regulation of transcription, DNA-dependent; biological_process}	{PF13404:AsnC-type helix-turn-helix domain}
TH3_RS16440	{txi:TH3_16190; }	{WP.007089819.1; COG1522 DNA-binding transcriptional regulator, Lrp family K Transcription ;}	{GO:0033014; tetrapyrrole biosynthetic process; biological_process GO:0043565; sequence-specific DNA binding; molecular_function GO:0004418; hydroxymethylbilane synthase activity; molecular_function GO:0003700; sequence-specific DNA binding transcription factor activity; molecular_function GO:0006355; regulation of transcription, DNA-dependent; biological_process GO:0005622; intracellular; cellul…	{PF13404:AsnC-type helix-turn-helix domain PF01047:MarR family PF03900:Porphobilinogen deaminase, C-terminal domain}
TH3_RS16460	{txi:TH3_16210; }	{NA}	{GO:0016021; integral to membrane; cellular_component}	{PF03626:Prokaryotic Cytochrome C oxidase subunit IV }
TH3_RS16470	{txi:TH3_16220; K02448 norD nitric oxide reductase NorD protein -- }	{WP.076519688.1; COG4548 Nitric oxide reductase activation protein P Inorganic ion transport and metabolism ;}	{NA}	{NA}
TH3_RS16510	{txi:TH3_16260; K03734 apbE FAD:protein FMN transferase 2.7.1.180 }	{WP.007089833.1; COG1477 FAD:protein FMN transferase ApbE HO Coenzyme transport and metabolism ; Posttranslational modification, protein turnover, chaperones ;}	{GO:0004358; glutamate N-acetyltransferase activity; molecular_function GO:0006526; arginine biosynthetic process; biological_process}	{PF01960:ArgJ family}
TH3_RS16515	{txi:TH3_16265; K19342 nosL copper chaperone NosL -- }	{WP.007089834.1; COG4314 Nitrous oxide reductase accessory protein NosL P Inorganic ion transport and metabolism ;}	{NA}	{NA}
TH3_RS16525	{txi:TH3_16275; K19340 nosF Cu-processing system ATP-binding protein -- Environmental Information Processing; Membrane transport; ABC transporters [PATH:ko02010]}	{WP.007089836.1; COG1131 ABC-type multidrug transport system, ATPase component V Defense mechanisms ;}	{GO:0003924; GTPase activity; molecular_function GO:0016887; ATPase activity; molecular_function GO:0000160; two-component signal transduction system (phosphorelay); biological_process GO:0015995; chlorophyll biosynthetic process; biological_process GO:0070526; threonylcarbamoyladenosine biosynthetic process; biological_process GO:0016301; kinase activity; molecular_function GO:0016851; magnesium…	{PF02367:Threonylcarbamoyl adenosine biosynthesis protein TsaE PF06414:Zeta toxin PF01078:Magnesium chelatase, subunit ChlI PF03193:RsgA GTPase PF02702:Osmosensitive K+ channel His kinase sensor domain PF00005:ABC transporter PF00004:ATPase family associated with various cellular activities (AAA)}
TH3_RS16530	{txi:TH3_16280; K07218 nosD nitrous oxidase accessory protein -- }	{WP.007089837.1; COG3420 Nitrous oxide reductase accessory protein NosD, contains tandem CASH domains P Inorganic ion transport and metabolism ;}	{NA}	{NA}
TH3_RS16605	{txi:TH3_16350; }	{WP.007089851.1; COG3153 Predicted N-acetyltransferase YhbS R General function prediction only ;}	{GO:0008080; N-acetyltransferase activity; molecular_function GO:0016747; transferase activity, transferring acyl groups other than amino-acyl groups; molecular_function}	{PF13302:Acetyltransferase (GNAT) domain PF13508:Acetyltransferase (GNAT) domain PF08445:FR47-like protein PF00583:Acetyltransferase (GNAT) family PF13673:Acetyltransferase (GNAT) domain}
TH3_RS16650	{txi:TH3_14560; }	{WP.040059618.1; COG3666 Transposase, IS1182 family X Mobilome: prophages, transposons;}	{GO:0003677; DNA binding; molecular_function GO:0004803; transposase activity; molecular_function GO:0006313; transposition, DNA-mediated; biological_process}	{PF01609:Transposase DDE domain}
TH3_RS16695	{txi:TH3_16435; K02030 ABC.PA.S polar amino acid transport system substrate-binding protein -- }	{WP.007090065.1; COG0834 ABC-type amino acid transport/signal transduction system, periplasmic component/domain ET Amino acid transport and metabolism ; Signal transduction mechanisms ;}	{GO:0006810; transport; biological_process GO:0005215; NA}	{PF00497:Bacterial extracellular solute-binding proteins, family 3}
TH3_RS16740	{txi:TH3_16480; K02571 napE periplasmic nitrate reductase NapE -- }	{WP.007090074.1; COG4459 Periplasmic nitrate reductase system, NapE component C Energy production and conversion ;}	{NA}	{NA}
TH3_RS16745	{txi:TH3_16485; K02572 napF ferredoxin-type protein NapF -- }	{WP.007090075.1; COG1145 Ferredoxin C Energy production and conversion ;}	{GO:0051536; iron-sulfur cluster binding; molecular_function}	{PF12838:4Fe-4S dicluster domain PF12800:4Fe-4S binding domain PF12797:4Fe-4S binding domain PF13187:4Fe-4S dicluster domain PF12837:4Fe-4S binding domain PF12798:4Fe-4S binding domain PF00037:4Fe-4S binding domain PF13746:4Fe-4S dicluster domain PF13237:4Fe-4S dicluster domain PF13183:4Fe-4S dicluster domain}
TH3_RS16750	{txi:TH3_16490; K02570 napD periplasmic nitrate reductase NapD -- }	{WP.007090076.1; COG3062 Cytoplasmic chaperone NapD for the signal peptide of periplasmic nitrate reductase NapAB O Posttranslational modification, protein turnover, chaperones ;}	{NA}	{NA}
TH3_RS16895	{txi:TH3_16635; }	{WP.007090105.1; COG0625 Glutathione S-transferase O Posttranslational modification, protein turnover, chaperones ;}	{GO:0005515; protein binding; molecular_function}	{PF13409:Glutathione S-transferase, N-terminal domain PF13417:Glutathione S-transferase, N-terminal domain PF02798:Glutathione S-transferase, N-terminal domain}
TH3_RS16910	{txi:TH3_16650; }	{NA}	{NA}	{NA}
TH3_RS16980	{txi:TH3_16720; }	{WP.007090122.1; COG2227 2-polyprenyl-3-methyl-5-hydroxy-6-metoxy-1,4-benzoquinol methylase H Coenzyme transport and metabolism ;}	{GO:0008152; NA GO:0008168; methyltransferase activity; molecular_function}	{PF08241:Methyltransferase domain}
TH3_RS16985	{txi:TH3_16725; }	{WP.007090123.1; COG0583 DNA-binding transcriptional regulator, LysR family K Transcription ;}	{GO:0003700; sequence-specific DNA binding transcription factor activity; molecular_function GO:0043565; sequence-specific DNA binding; molecular_function GO:0006355; regulation of transcription, DNA-dependent; biological_process}	{PF00126:Bacterial regulatory helix-turn-helix protein, lysR family PF13404:AsnC-type helix-turn-helix domain PF02954:Bacterial regulatory protein, Fis family}
TH3_RS17015	{txi:TH3_16755; }	{NA}	{NA}	{NA}
TH3_RS17050	{txi:TH3_16795; }	{NA}	{NA}	{NA}
TH3_RS17105	{txi:TH3_16845; }	{NA}	{NA}	{NA}
TH3_RS17190	{txi:TH3_16930; }	{NA}	{NA}	{NA}
TH3_RS17240	{txi:TH3_16980; }	{WP.007090175.1; COG3791 Uncharacterized conserved protein S Function unknown ;}	{GO:0016846; carbon-sulfur lyase activity; molecular_function GO:0008152; NA}	{PF04828:Glutathione-dependent formaldehyde-activating enzyme}
TH3_RS17305	{txi:TH3_17040; }	{NA}	{GO:0003676; nucleic acid binding; molecular_function GO:0016788; hydrolase activity, acting on ester bonds; molecular_function}	{PF00565:Staphylococcal nuclease homologue}
TH3_RS17365	{txi:TH3_17100; }	{WP.007090199.1; COG1309 DNA-binding protein, AcrR family, includes nucleoid occlusion protein SlmA K Transcription ;}	{GO:0006310; DNA recombination; biological_process GO:0003677; DNA binding; molecular_function GO:0000150; recombinase activity; molecular_function}	{PF02796:Helix-turn-helix domain of resolvase PF00440:Bacterial regulatory proteins, tetR family}
TH3_RS17380	{txi:TH3_17115; }	{WP.007090202.1; COG1670 Protein N-acetyltransferase, RimJ/RimL family JO Translation, ribosomal structure and biogenesis ; Posttranslational modification, protein turnover, chaperones ;}	{GO:0008080; N-acetyltransferase activity; molecular_function}	{PF00583:Acetyltransferase (GNAT) family PF13302:Acetyltransferase (GNAT) domain}
TH3_RS17415	{txi:TH3_17150; }	{NA}	{GO:0016747; transferase activity, transferring acyl groups other than amino-acyl groups; molecular_function GO:0008080; N-acetyltransferase activity; molecular_function}	{PF13508:Acetyltransferase (GNAT) domain PF08445:FR47-like protein PF13673:Acetyltransferase (GNAT) domain PF00583:Acetyltransferase (GNAT) family}
TH3_RS17480	{txi:TH3_17215; K02193 ccmA heme exporter protein A 3.6.3.41 Environmental Information Processing; Membrane transport; ABC transporters [PATH:ko02010]}	{WP.007090222.1; COG4133 ABC-type transport system involved in cytochrome c biogenesis, ATPase component O Posttranslational modification, protein turnover, chaperones ;}	{GO:0003924; GTPase activity; molecular_function GO:0016301; kinase activity; molecular_function GO:0005525; GTP binding; molecular_function GO:0016887; ATPase activity; molecular_function GO:0005524; ATP binding; molecular_function}	{PF00005:ABC transporter PF03193:RsgA GTPase PF06414:Zeta toxin}
TH3_RS17515	{txi:TH3_17250; K02200 ccmH cytochrome c-type biogenesis protein CcmH -- }	{WP.007090229.1; COG3088 Cytochrome c-type biogenesis protein CcmH/NrfF CO Energy production and conversion ; Posttranslational modification, protein turnover, chaperones ;}	{GO:0006355; regulation of transcription, DNA-dependent; biological_process GO:0009271; phage shock; biological_process}	{PF06667:Phage shock protein B}
TH3_RS17635	{txi:TH3_17365; }	{NA}	{NA}	{NA}
TH3_RS17640	{txi:TH3_17370; }	{WP.082242514.1; COG3646 Phage regulatory protein Rha X Mobilome: prophages, transposons;}	{NA}	{NA}
TH3_RS17645	{txi:TH3_17375; }	{NA}	{NA}	{NA}
TH3_RS17650	{txi:TH3_17380; }	{NA}	{NA}	{NA}
TH3_RS17660	{txi:TH3_17390; }	{NA}	{NA}	{NA}
TH3_RS17665	{txi:TH3_17395; }	{NA}	{NA}	{NA}
TH3_RS17670	{txi:TH3_17400; }	{WP.007090259.1; COG1961 Site-specific DNA recombinase SpoIVCA/DNA invertase PinE L Replication, recombination and repair ;}	{GO:0006310; DNA recombination; biological_process GO:0003677; DNA binding; molecular_function GO:0000150; recombinase activity; molecular_function}	{PF00239:Resolvase, N terminal domain}
TH3_RS17675	{txi:TH3_17405; }	{NA}	{NA}	{NA}
TH3_RS17680	{txi:TH3_17410; }	{WP.007090261.1; COG3621 Patatin-like phospholipase/acyl hydrolase, includes sporulation protein CotR R General function prediction only ;}	{GO:0006629; lipid metabolic process; biological_process}	{PF01734:Patatin-like phospholipase}
TH3_RS17685	{txi:TH3_17415; }	{NA}	{NA}	{NA}
TH3_RS17690	{txi:TH3_17420; }	{WP.040060147.1; COG0476 Molybdopterin or thiamine biosynthesis adenylyltransferase H Coenzyme transport and metabolism ;}	{GO:0003824; NA GO:0055114; oxidation-reduction process; biological_process GO:0048037; cofactor binding; molecular_function GO:0016616; oxidoreductase activity, acting on the CH-OH group of donors, NAD or NADP as acceptor; molecular_function}	{PF02826:D-isomer specific 2-hydroxyacid dehydrogenase, NAD binding domain PF00899:ThiF family}
TH3_RS17695	{txi:TH3_17430; }	{NA}	{GO:0006310; DNA recombination; biological_process GO:0003677; DNA binding; molecular_function GO:0015074; DNA integration; biological_process}	{PF00589:Phage integrase family}
TH3_RS17700	{txi:TH3_17435; }	{NA}	{GO:0016020; membrane; cellular_component GO:0005215; NA GO:0006810; transport; biological_process}	{PF00528:Binding-protein-dependent transport system inner membrane component}
TH3_RS17910	{txi:TH3_17645; }	{WP.007092350.1; COG3604 FhlA-type transcriptional regulator, contains GAF, AAA-type ATPase, and DNA-binding Fis domains KT Transcription ; Signal transduction mechanisms ;}	{GO:0005524; ATP binding; molecular_function GO:0015979; photosynthesis; biological_process GO:0016851; magnesium chelatase activity; molecular_function GO:0007165; signal transduction; biological_process GO:0008134; transcription factor binding; molecular_function GO:0005515; protein binding; molecular_function GO:0003678; DNA helicase activity; molecular_function GO:0006355; regulation of trans…	{PF01078:Magnesium chelatase, subunit ChlI PF08447:PAS fold PF00158:Sigma-54 interaction domain PF06068:TIP49 P-loop domain PF00004:ATPase family associated with various cellular activities (AAA) PF01695:IstB-like ATP binding protein PF13426:PAS domain PF07728:AAA domain (dynein-related subfamily) PF13188:PAS domain PF00989:PAS fold PF02954:Bacterial regulatory protein, Fis family}
TH3_RS18055	{txi:TH3_17795; }	{NA}	{NA}	{NA}
TH3_RS18135	{txi:TH3_14560; }	{WP.040059618.1; COG3666 Transposase, IS1182 family X Mobilome: prophages, transposons;}	{GO:0006313; transposition, DNA-mediated; biological_process GO:0004803; transposase activity; molecular_function GO:0003677; DNA binding; molecular_function}	{PF01609:Transposase DDE domain}
TH3_RS18190	{txi:TH3_17930; }	{NA}	{NA}	{NA}
TH3_RS18200	{txi:TH3_17940; }	{WP.007091669.1; COG4191 Signal transduction histidine kinase regulating C4-dicarboxylate transport system T Signal transduction mechanisms ;}	{GO:0000156; two-component response regulator activity; molecular_function GO:0004871; signal transducer activity; molecular_function GO:0000160; two-component signal transduction system (phosphorelay); biological_process GO:0006355; regulation of transcription, DNA-dependent; biological_process GO:0007165; signal transduction; biological_process GO:0016021; integral to membrane; cellular_compone…	{PF00672:HAMP domain PF02518:Histidine kinase-, DNA gyrase B-, and HSP90-like ATPase PF13426:PAS domain PF00072:Response regulator receiver domain PF00512:His Kinase A (phospho-acceptor) domain}
TH3_RS18375	{txi:TH3_18110; }	{WP.007091702.1; COG0702 Uncharacterized conserved protein YbjT, contains NAD(P)-binding and DUF2867 domains R General function prediction only ;}	{GO:0048037; cofactor binding; molecular_function GO:0016491; oxidoreductase activity; molecular_function GO:0004488; methylenetetrahydrofolate dehydrogenase (NADP+) activity; molecular_function GO:0050661; NADP binding; molecular_function GO:0008831; dTDP-4-dehydrorhamnose reductase activity; molecular_function GO:0008152; NA GO:0050662; coenzyme binding; molecular_function GO:0045226; extracell…	{PF01370:NAD dependent epimerase/dehydratase family PF00106:short chain dehydrogenase PF02826:D-isomer specific 2-hydroxyacid dehydrogenase, NAD binding domain PF04321:RmlD substrate binding domain PF03447:Homoserine dehydrogenase, NAD binding domain PF03435:Saccharopine dehydrogenase NADP binding domain PF02882:Tetrahydrofolate dehydrogenase/cyclohydrolase, NAD(P)-binding domain}
TH3_RS18390	{txi:TH3_18125; }	{WP.040060181.1; COG5271 Midasin, AAA ATPase with vWA domain, involved in ribosome maturation J Translation, ribosomal structure and biogenesis ;}	{GO:0005509; calcium ion binding; molecular_function}	{PF00353:RTX calcium-binding nonapeptide repeat (4 copies)}
TH3_RS18460	{txi:TH3_18195; K07154 hipA serine/threonine-protein kinase HipA 2.7.11.1 }	{WP.007088877.1; COG3550 Serine/threonine protein kinase HipA, toxin component of the HipAB toxin-antitoxin module T Signal transduction mechanisms ;}	{NA}	{NA}
TH3_RS18670	{txi:TH3_18410; }	{WP.007088835.1; COG0637 Beta-phosphoglucomutase, HAD superfamily G Carbohydrate transport and metabolism ;}	{NA}	{NA}
TH3_RS18680	{txi:TH3_18420; }	{NA}	{NA}	{NA}
TH3_RS18745	{txi:TH3_18485; }	{NA}	{NA}	{NA}
TH3_RS18985	{txi:TH3_18720; K11747 kefB glutathione-regulated potassium-efflux system protein KefB -- }	{WP.007088773.1; COG1226 Voltage-gated potassium channel Kch P Inorganic ion transport and metabolism ;}	{GO:0006098; pentose-phosphate shunt; biological_process GO:0004616; phosphogluconate dehydrogenase (decarboxylating) activity; molecular_function GO:0006812; cation transport; biological_process GO:0016021; integral to membrane; cellular_component GO:0015299; solute:hydrogen antiporter activity; molecular_function GO:0006631; fatty acid metabolic process; biological_process GO:0016491; oxidoredu…	{PF03721:UDP-glucose/GDP-mannose dehydrogenase family, NAD binding domain PF00999:Sodium/hydrogen exchanger family PF03446:NAD binding domain of 6-phosphogluconate dehydrogenase PF02826:D-isomer specific 2-hydroxyacid dehydrogenase, NAD binding domain PF13241:Putative NAD(P)-binding PF02254:TrkA-N domain PF02737:3-hydroxyacyl-CoA dehydrogenase, NAD binding domain}
TH3_RS18990	{txi:TH3_18725; }	{WP.007088772.1; COG0494 8-oxo-dGTP pyrophosphatase MutT and related house-cleaning NTP pyrophosphohydrolases, NUDIX family V Defense mechanisms ;}	{GO:0016787; hydrolase activity; molecular_function}	{PF00293:NUDIX domain}
TH3_RS18995	{txi:TH3_18730; }	{WP.007088771.1; COG0451 Nucleoside-diphosphate-sugar epimerase M Cell wall/membrane/envelope biogenesis ;}	{GO:0008677; 2-dehydropantoate 2-reductase activity; molecular_function GO:0016491; oxidoreductase activity; molecular_function GO:0006813; potassium ion transport; biological_process GO:0008152; NA GO:0004616; phosphogluconate dehydrogenase (decarboxylating) activity; molecular_function GO:0044237; cellular metabolic process; biological_process GO:0006098; pentose-phosphate shunt; biological_pro…	{PF00106:short chain dehydrogenase PF00056:lactate/malate dehydrogenase, NAD binding domain PF02254:TrkA-N domain PF03446:NAD binding domain of 6-phosphogluconate dehydrogenase PF01370:NAD dependent epimerase/dehydratase family PF03435:Saccharopine dehydrogenase NADP binding domain PF02558:Ketopantoate reductase PanE/ApbA}
TH3_RS19005	{txi:TH3_18740; }	{NA}	{NA}	{NA}
TH3_RS19010	{txi:TH3_18745; }	{NA}	{NA}	{NA}
TH3_RS19015	{txi:TH3_18750; }	{NA}	{NA}	{NA}
TH3_RS19020	{txi:TH3_18755; K00505 TYR tyrosinase 1.14.18.1 Metabolism; Amino acid metabolism; Tyrosine metabolism [PATH:ko00350] Metabolism; Biosynthesis of other secondary metabolites; Isoquinoline alkaloid biosynthesis [PATH:ko00950] Metabolism; Biosynthesis of other secondary metabolites; Betalain biosynthesis [PATH:ko00965] Metabolism; Global and overview maps; Metabolic pathways [PATH:ko01100] Metaboli…	{NA}	{GO:0016491; oxidoreductase activity; molecular_function GO:0008152; NA}	{PF00264:Common central domain of tyrosinase}
TH3_RS19025	{txi:TH3_18760; K05800 ybaO Lrp/AsnC family transcriptional regulator -- }	{WP.007088765.1; COG1522 DNA-binding transcriptional regulator, Lrp family K Transcription ;}	{GO:0043565; sequence-specific DNA binding; molecular_function GO:0003700; sequence-specific DNA binding transcription factor activity; molecular_function GO:0006355; regulation of transcription, DNA-dependent; biological_process GO:0005622; intracellular; cellular_component}	{PF13404:AsnC-type helix-turn-helix domain PF01047:MarR family}
TH3_RS19080	{txi:TH3_18815; }	{NA}	{NA}	{NA}
TH3_RS19145	{txi:TH3_18880; }	{NA}	{NA}	{NA}
TH3_RS19180	{txi:TH3_18915; }	{WP.007088734.1; COG2931 Ca2+-binding protein, RTX toxin-related Q Secondary metabolites biosynthesis, transport and catabolism ;}	{GO:0005509; calcium ion binding; molecular_function}	{PF00353:RTX calcium-binding nonapeptide repeat (4 copies)}
TH3_RS19315	{txi:TH3_19040; }	{NA}	{NA}	{NA}
TH3_RS19485	{txi:TH3_19205; }	{NA}	{NA}	{NA}
TH3_RS19490	{txi:TH3_19210; }	{WP.007088673.1; COG3668 Plasmid stabilization system protein ParE X Mobilome: prophages, transposons;}	{NA}	{NA}
TH3_RS19495	{txi:TH3_19215; }	{WP.007088672.1; COG3905 Predicted transcriptional regulator, contains ribbon-helix-helix (RHH_1) domain K Transcription ;}	{GO:0006355; regulation of transcription, DNA-dependent; biological_process GO:0007283; spermatogenesis; biological_process GO:0007130; synaptonemal complex assembly; biological_process GO:0007131; reciprocal meiotic recombination; biological_process}	{PF01402:Ribbon-helix-helix protein, copG family PF15191:Synaptonemal complex central element protein 3}
TH3_RS19515	{txi:TH3_19235; }	{NA}	{NA}	{NA}
TH3_RS19750	{txi:TH3_19465; }	{WP.007088620.1; COG4566 DNA-binding response regulator, FixJ family, consists of REC and HTH domains TK Signal transduction mechanisms ; Transcription ;}	{GO:0000160; two-component signal transduction system (phosphorelay); biological_process GO:0000156; two-component response regulator activity; molecular_function GO:0006355; regulation of transcription, DNA-dependent; biological_process}	{PF00072:Response regulator receiver domain}
TH3_RS19785	{txi:TH3_19500; }	{WP.007088613.1; COG5662 Transmembrane transcriptional regulator RsiW (anti-sigma-W factor) K Transcription ;}	{NA}	{NA}
TH3_RS19830	{txi:TH3_19545; K03606 wcaJ putative colanic acid biosysnthesis UDP-glucose lipid carrier transferase -- Cellular Processes; Cellular community - prokaryotes; Biofilm formation - Vibrio cholerae [PATH:ko05111]}	{WP.082242522.1; COG2148 Sugar transferase involved in LPS biosynthesis (colanic, teichoic acid) M Cell wall/membrane/envelope biogenesis ;}	{NA}	{NA}
TH3_RS19835	{txi:TH3_19550; }	{WP.007088603.1; COG5338 Uncharacterized conserved protein S Function unknown ;}	{NA}	{NA}
TH3_RS20140	{txi:TH3_19845; }	{NA}	{NA}	{NA}
TH3_RS20200	{txi:TH3_19905; }	{WP.007088532.1; COG0859 ADP-heptose:LPS heptosyltransferase M Cell wall/membrane/envelope biogenesis ;}	{GO:0008152; NA GO:0016757; transferase activity, transferring glycosyl groups; molecular_function}	{PF01075:Glycosyltransferase family 9 (heptosyltransferase)}
TH3_RS20225	{txi:TH3_19930; }	{NA}	{NA}	{NA}
TH3_RS20300	{txi:TH3_20005; }	{WP.007088511.1; COG0840 Methyl-accepting chemotaxis protein (MCP) T Signal transduction mechanisms ;}	{GO:0005515; protein binding; molecular_function GO:0005604; basement membrane; cellular_component GO:0007155; cell adhesion; biological_process GO:0004871; signal transducer activity; molecular_function GO:0015991; ATP hydrolysis coupled proton transport; biological_process GO:0015078; hydrogen ion transmembrane transporter activity; molecular_function GO:0017119; Golgi transport complex; cellul…	{PF05739:SNARE domain PF04108:Autophagy protein ATG17-like domain PF00672:HAMP domain PF01496:V-type ATPase 116kDa subunit family PF00015:Methyl-accepting chemotaxis protein (MCP) signalling domain PF07851:TMPIT-like protein PF04124:Dor1-like family PF06009:Laminin Domain II}
TH3_RS20315	{txi:TH3_20020; K00782 lldG L-lactate dehydrogenase complex protein LldG -- }	{WP.082242523.1; COG1556 L-lactate utilization protein LutC, contains LUD domain C Energy production and conversion ;}	{NA}	{NA}
TH3_RS20400	{tii:DY252_01460; }	{NA}	{NA}	{NA}
TH3_RS20430	{txi:TH3_20130; }	{WP.012233346.1; COG0625 Glutathione S-transferase O Posttranslational modification, protein turnover, chaperones ;}	{NA}	{NA}
TH3_RS20735	{txi:TH3_20435; K07165 fecR transmembrane sensor -- }	{WP.007088426.1; COG3712 Periplasmic ferric-dicitrate binding protein FecR, regulates iron transport PT Inorganic ion transport and metabolism ; Signal transduction mechanisms ;}	{NA}	{NA}
TH3_RS20740	{txi:TH3_20440; }	{NA}	{GO:0016020; membrane; cellular_component GO:0019867; outer membrane; cellular_component GO:0005215; NA GO:0006810; transport; biological_process GO:0004872; receptor activity; molecular_function}	{PF00593:TonB dependent receptor PF07715:TonB-dependent Receptor Plug Domain PF07660:Secretin and TonB N terminus short domain}
TH3_RS21120	{NA}	{NA}	{NA}	{NA}
TH3_RS21235	{txi:TH3_21068; }	{NA}	{NA}	{NA}
TH3_RS21240	{txi:TH3_21073; }	{NA}	{NA}	{NA}
TH3_RS21245	{txi:TH3_21078; }	{NA}	{NA}	{NA}
TH3_RS21250	{txi:TH3_21083; }	{NA}	{GO:0000150; recombinase activity; molecular_function GO:0003824; NA GO:0006281; DNA repair; biological_process GO:0016987; sigma factor activity; molecular_function GO:0006352; transcription initiation, DNA-dependent; biological_process GO:0003677; DNA binding; molecular_function GO:0003700; sequence-specific DNA binding transcription factor activity; molecular_function GO:0006355; regulation of…	{PF02796:Helix-turn-helix domain of resolvase PF08281:Sigma-70, region 4 PF01035:6-O-methylguanine DNA methyltransferase, DNA binding domain}
TH3_RS21255	{txi:TH3_21088; }	{NA}	{NA}	{NA}
TH3_RS21270	{txi:TH3_21103; }	{NA}	{GO:0019069; viral capsid assembly; biological_process GO:0007049; cell cycle; biological_process}	{PF05929:Phage capsid scaffolding protein (GPO) serine peptidase PF04977:Septum formation initiator}
TH3_RS21275	{txi:TH3_21108; }	{NA}	{NA}	{NA}
TH3_RS21280	{txi:TH3_21118; }	{NA}	{NA}	{NA}
TH3_RS21285	{txi:TH3_21123; }	{WP.052268443.1; COG2135 ssDNA abasic site-binding protein YedK/HMCES, SRAP family L Replication, recombination and repair ;}	{NA}	{NA}
TH3_RS21290	{txi:TH3_21128; }	{NA}	{NA}	{NA}
TH3_RS21295	{txi:TH3_21133; }	{NA}	{GO:0003677; DNA binding; molecular_function GO:0009307; DNA restriction-modification system; biological_process GO:0004519; endonuclease activity; molecular_function}	{PF04471:Restriction endonuclease}
TH3_RS21300	{txi:TH3_21138; }	{NA}	{NA}	{NA}
TH3_RS21305	{txi:TH3_21143; }	{NA}	{NA}	{NA}
TH3_RS21310	{txi:TH3_21148; }	{NA}	{NA}	{NA}
TH3_RS21315	{txi:TH3_21153; }	{NA}	{NA}	{NA}
TH3_RS21320	{txi:TH3_21158; }	{WP.007091727.1; COG2253 Predicted nucleotidyltransferase component of viral defense system V Defense mechanisms ;}	{NA}	{NA}
TH3_RS21325	{txi:TH3_21163; }	{NA}	{NA}	{NA}
TH3_RS21330	{txi:TH3_21168; }	{WP.007091729.1; COG0210 Superfamily I DNA or RNA helicase L Replication, recombination and repair ;}	{GO:0005524; ATP binding; molecular_function GO:0016787; hydrolase activity; molecular_function GO:0003676; nucleic acid binding; molecular_function GO:0003677; DNA binding; molecular_function GO:0008026; ATP-dependent helicase activity; molecular_function}	{PF13361:UvrD-like helicase C-terminal domain PF00580:UvrD/REP helicase N-terminal domain PF00270:DEAD/DEAH box helicase PF01443:Viral (Superfamily 1) RNA helicase PF04851:Type III restriction enzyme, res subunit PF02562:PhoH-like protein}
TH3_RS21335	{txi:TH3_21173; }	{NA}	{NA}	{NA}
TH3_RS21340	{txi:TH3_21178; }	{NA}	{NA}	{NA}
TH3_RS21350	{txi:TH3_21188; }	{WP.007091733.1; COG4974 Site-specific recombinase XerD L Replication, recombination and repair ;}	{GO:0006310; DNA recombination; biological_process GO:0015074; DNA integration; biological_process GO:0003677; DNA binding; molecular_function}	{PF02899:Phage integrase, N-terminal SAM-like domain PF00589:Phage integrase family}
TH3_RS21355	{txi:TH3_21193; }	{NA}	{NA}	{NA}
TH3_RS21360	{txi:TH3_21198; K03496 parA, soj chromosome partitioning protein -- }	{WP.082242554.1; COG1192 ParA-like ATPase involved in chromosome/plasmid partitioning or cellulose biosynthesis protein BcsQ DN Cell cycle control, cell division, chromosome partitioning ; Cell motility ;}	{GO:0005525; GTP binding; molecular_function GO:0055114; oxidation-reduction process; biological_process GO:0016491; oxidoreductase activity; molecular_function GO:0005524; ATP binding; molecular_function GO:0006614; SRP-dependent cotranslational protein targeting to membrane; biological_process}	{PF00142:4Fe-4S iron sulfur cluster binding proteins, NifH/frxC family PF00448:SRP54-type protein, GTPase domain}
TH3_RS21365	{txi:TH3_21203; }	{NA}	{NA}	{NA}
TH3_RS21370	{txi:TH3_21208; }	{NA}	{GO:0004190; aspartic-type endopeptidase activity; molecular_function GO:0016020; membrane; cellular_component}	{PF01478:Type IV leader peptidase family}
TH3_RS21375	{txi:TH3_21213; }	{NA}	{NA}	{NA}
TH3_RS21380	{txi:TH3_21218; }	{NA}	{GO:0006355; regulation of transcription, DNA-dependent; biological_process GO:0003700; sequence-specific DNA binding transcription factor activity; molecular_function}	{PF00392:Bacterial regulatory proteins, gntR family}
TH3_RS21385	{txi:TH3_21223; }	{NA}	{NA}	{NA}
TH3_RS21390	{txi:TH3_21228; K02342 dnaQ DNA polymerase III subunit epsilon 2.7.7.7 Metabolism; Nucleotide metabolism; Purine metabolism [PATH:ko00230] Metabolism; Nucleotide metabolism; Pyrimidine metabolism [PATH:ko00240] Metabolism; Global and overview maps; Metabolic pathways [PATH:ko01100] Genetic Information Processing; Replication and repair; DNA replication [PATH:ko03030] Genetic Information Processin…	{WP.007091741.1; COG0847 DNA polymerase III, epsilon subunit or related 3'-5' exonuclease L Replication, recombination and repair ;}	{NA}	{NA}
TH3_RS21400	{txi:TH3_21233; K07154 hipA serine/threonine-protein kinase HipA 2.7.11.1 }	{WP.082242560.1; COG3550 Serine/threonine protein kinase HipA, toxin component of the HipAB toxin-antitoxin module T Signal transduction mechanisms ;}	{NA}	{NA}
TH3_RS21405	{txi:TH3_21238; }	{NA}	{GO:0005515; protein binding; molecular_function}	{PF02020:eIF4-gamma/eIF5/eIF2-epsilon}
TH3_RS21410	{txi:TH3_21243; }	{NA}	{NA}	{NA}
TH3_RS21415	{txi:TH3_21248; }	{NA}	{GO:0030154; cell differentiation; biological_process GO:0016021; integral to membrane; cellular_component}	{PF06816:NOTCH protein}
TH3_RS21420	{txi:TH3_21253; }	{NA}	{NA}	{NA}
TH3_RS21425	{txi:TH3_21258; }	{NA}	{NA}	{NA}
TH3_RS21430	{txi:TH3_21263; K03169 topB DNA topoisomerase III 5.99.1.2 }	{WP.007091749.1; COG0550 DNA topoisomerase IA L Replication, recombination and repair ;}	{GO:0003916; DNA topoisomerase activity; molecular_function GO:0006265; DNA topological change; biological_process GO:0003677; DNA binding; molecular_function}	{PF01131:DNA topoisomerase}
TH3_RS21435	{txi:TH3_21268; }	{NA}	{NA}	{NA}
TH3_RS21440	{txi:TH3_21273; }	{NA}	{NA}	{NA}
TH3_RS21445	{txi:TH3_21278; }	{NA}	{NA}	{NA}
TH3_RS21450	{txi:TH3_21283; }	{NA}	{NA}	{NA}
TH3_RS21455	{txi:TH3_21288; }	{NA}	{NA}	{NA}
TH3_RS21460	{txi:TH3_21293; }	{NA}	{NA}	{NA}
TH3_RS21465	{txi:TH3_21298; }	{NA}	{GO:0016747; transferase activity, transferring acyl groups other than amino-acyl groups; molecular_function}	{PF01757:Acyltransferase family}
TH3_RS21470	{txi:TH3_21303; }	{NA}	{NA}	{NA}
TH3_RS21475	{txi:TH3_21308; }	{NA}	{NA}	{NA}
TH3_RS21480	{txi:TH3_21313; }	{WP.040109939.1; COG4469 Competence protein CoiA, contains predicted nuclease domain R General function prediction only ;}	{NA}	{NA}
TH3_RS21485	{txi:TH3_21318; }	{NA}	{NA}	{NA}
TH3_RS21495	{txi:TH3_21328; }	{NA}	{NA}	{NA}
TH3_RS21500	{txi:TH3_21333; }	{WP.007091763.1; COG1396 Transcriptional regulator, contains XRE-family HTH domain K Transcription ;}	{GO:0043565; sequence-specific DNA binding; molecular_function}	{PF01381:Helix-turn-helix}
TH3_RS21510	{txi:TH3_21343; }	{WP.038585220.1; COG5654 Uncharacterized protein, contains RES domain S Function unknown ;}	{NA}	{NA}
TH3_RS21515	{txi:TH3_21348; }	{NA}	{NA}	{NA}
TH3_RS21520	{txi:TH3_21353; }	{NA}	{NA}	{NA}
TH3_RS21525	{txi:TH3_21358; }	{NA}	{NA}	{NA}
TH3_RS21535	{txi:TH3_21363; }	{NA}	{NA}	{NA}
TH3_RS21540	{txi:TH3_21368; }	{NA}	{NA}	{NA}
TH3_RS21545	{txi:TH3_21373; }	{NA}	{NA}	{NA}
TH3_RS21550	{txi:TH3_21378; }	{NA}	{NA}	{NA}
TH3_RS21560	{txi:TH3_21388; }	{WP.007092481.1; COG1414 DNA-binding transcriptional regulator, IclR family K Transcription ;}	{GO:0006355; regulation of transcription, DNA-dependent; biological_process GO:0003677; DNA binding; molecular_function GO:0003700; sequence-specific DNA binding transcription factor activity; molecular_function}	{PF01022:Bacterial regulatory protein, arsR family PF09339:IclR helix-turn-helix domain}
TH3_RS21565	{txi:TH3_21393; }	{WP.052268446.1; COG0277 FAD/FMN-containing lactate dehydrogenase/glycolate oxidase C Energy production and conversion ;}	{GO:0003824; NA GO:0050660; flavin adenine dinucleotide binding; molecular_function}	{PF02913:FAD linked oxidases, C-terminal domain}
TH3_RS21570	{txi:TH3_21398; K21395 yiaO TRAP-type transport system periplasmic protein -- }	{WP.007092483.1; COG1638 TRAP-type C4-dicarboxylate transport system, periplasmic component G Carbohydrate transport and metabolism ;}	{GO:0006810; transport; biological_process GO:0030288; outer membrane-bounded periplasmic space; cellular_component}	{PF03480:Bacterial extracellular solute-binding protein, family 7}
TH3_RS21575	{txi:TH3_21403; }	{WP.007092484.1; COG3090 TRAP-type C4-dicarboxylate transport system, small permease component YiaM G Carbohydrate transport and metabolism ;}	{NA}	{NA}
TH3_RS21580	{txi:TH3_21408; }	{WP.007092485.1; COG1593 TRAP-type C4-dicarboxylate transport system, large permease component G Carbohydrate transport and metabolism ;}	{GO:0016021; integral to membrane; cellular_component GO:0055085; transmembrane transport; biological_process}	{PF03600:Citrate transporter}
TH3_RS21595	{txi:TH3_21428; }	{WP.038585220.1; COG5654 Uncharacterized protein, contains RES domain S Function unknown ;}	{NA}	{NA}
TH3_RS21600	{txi:TH3_21433; }	{NA}	{NA}	{NA}
TH3_RS21605	{txi:TH3_21438; }	{WP.007090958.1; COG1961 Site-specific DNA recombinase SpoIVCA/DNA invertase PinE L Replication, recombination and repair ;}	{GO:0006310; DNA recombination; biological_process GO:0009378; four-way junction helicase activity; molecular_function GO:0000150; recombinase activity; molecular_function GO:0006281; DNA repair; biological_process GO:0003677; DNA binding; molecular_function}	{PF02796:Helix-turn-helix domain of resolvase PF05496:Holliday junction DNA helicase RuvB P-loop domain PF00239:Resolvase, N terminal domain}
TH3_RS21610	{txi:TH3_21443; }	{NA}	{NA}	{NA}
TH3_RS21615	{txi:TH3_21448; }	{NA}	{NA}	{NA}
TH3_RS21620	{txi:TH3_21453; }	{NA}	{NA}	{NA}
TH3_RS21635	{txi:TH3_21468; }	{NA}	{NA}	{NA}
TH3_RS21640	{txi:TH3_21473; }	{NA}	{NA}	{NA}
TH3_RS21645	{txi:TH3_21478; }	{NA}	{NA}	{NA}
TH3_RS21650	{txi:TH3_21483; }	{NA}	{GO:0006397; mRNA processing; biological_process GO:0000445; THO complex part of transcription export complex; cellular_component}	{PF05615:Tho complex subunit 7}
TH3_RS21655	{txi:TH3_21488; }	{NA}	{NA}	{NA}
TH3_RS21660	{txi:TH3_21493; }	{NA}	{NA}	{NA}
TH3_RS21665	{txi:TH3_21498; }	{NA}	{NA}	{NA}
TH3_RS21670	{txi:TH3_21503; }	{NA}	{NA}	{NA}
TH3_RS21675	{txi:TH3_21508; }	{NA}	{NA}	{NA}
TH3_RS21680	{txi:TH3_21513; }	{NA}	{GO:0016746; transferase activity, transferring acyl groups; molecular_function GO:0009058; biosynthetic process; biological_process}	{PF00195:Chalcone and stilbene synthases, N-terminal domain}
TH3_RS21685	{txi:TH3_21518; }	{NA}	{GO:0006886; intracellular protein transport; biological_process GO:0016020; membrane; cellular_component}	{PF05008:Vesicle transport v-SNARE protein N-terminus}
TH3_RS21690	{txi:TH3_21523; K03805 dsbG thiol:disulfide interchange protein DsbG -- }	{NA}	{NA}	{NA}
TH3_RS21700	{txi:TH3_21533; K03581 recD exodeoxyribonuclease V alpha subunit 3.1.11.5 Genetic Information Processing; Replication and repair; Homologous recombination [PATH:ko03440]}	{WP.007090977.1; COG0507 ATPase/5聮-3聮 helicase helicase subunit RecD of the DNA repair enzyme RecBCD (exonuclease V) L Replication, recombination and repair ;}	{GO:0005524; ATP binding; molecular_function}	{PF02562:PhoH-like protein PF01443:Viral (Superfamily 1) RNA helicase}
TH3_RS21705	{txi:TH3_21538; }	{NA}	{NA}	{NA}
TH3_RS21710	{txi:TH3_21543; K12213 icmK, traN, dotH intracellular multiplication protein IcmK -- }	{NA}	{NA}	{NA}
TH3_RS21715	{txi:TH3_21548; K12214 icmL, traM, dotI intracellular multiplication protein IcmL -- }	{NA}	{NA}	{NA}
TH3_RS21720	{txi:TH3_21558; K02316 dnaG DNA primase 2.7.7.- Genetic Information Processing; Replication and repair; DNA replication [PATH:ko03030]}	{WP.007090982.1; COG0358 DNA primase (bacterial type) L Replication, recombination and repair ;}	{GO:0003896; DNA primase activity; molecular_function GO:0008270; zinc ion binding; molecular_function GO:0003677; DNA binding; molecular_function GO:0006260; DNA replication; biological_process}	{PF01807:CHC2 zinc finger}
TH3_RS21725	{txi:TH3_21563; }	{WP.007090983.1; COG5352 Uncharacterized conserved protein S Function unknown ;}	{GO:0006886; intracellular protein transport; biological_process GO:0017137; Rab GTPase binding; molecular_function}	{PF02318:FYVE-type zinc finger}
TH3_RS21730	{txi:TH3_21568; }	{NA}	{GO:0016021; integral to membrane; cellular_component GO:0004190; aspartic-type endopeptidase activity; molecular_function GO:0006874; cellular calcium ion homeostasis; biological_process GO:0005219; ryanodine-sensitive calcium-release channel activity; molecular_function}	{PF06459:Ryanodine Receptor TM 4-6 PF01080:Presenilin}
TH3_RS21735	{txi:TH3_21573; }	{NA}	{NA}	{NA}
TH3_RS21740	{txi:TH3_21578; }	{NA}	{NA}	{NA}
TH3_RS21745	{txi:TH3_21583; }	{NA}	{GO:0016020; membrane; cellular_component}	{PF04186:FxsA cytoplasmic membrane protein }
TH3_RS21755	{txi:TH3_21593; }	{NA}	{GO:0003676; nucleic acid binding; molecular_function GO:0004519; endonuclease activity; molecular_function}	{PF01844:HNH endonuclease}
TH3_RS21765	{txi:TH3_21603; K12206 icmB, dotO intracellular multiplication protein IcmB -- }	{NA}	{GO:0005524; ATP binding; molecular_function}	{PF01637:ATPase domain predominantly from Archaea}
TH3_RS21770	{txi:TH3_21608; }	{NA}	{NA}	{NA}
TH3_RS21775	{txi:TH3_21613; }	{NA}	{GO:0006270; DNA-dependent DNA replication initiation; biological_process GO:0005727; extrachromosomal circular DNA; cellular_component GO:0003887; DNA-directed DNA polymerase activity; molecular_function}	{PF01051:Initiator Replication protein}
TH3_RS21780	{txi:TH3_21618; }	{NA}	{GO:0006310; DNA recombination; biological_process GO:0015074; DNA integration; biological_process GO:0003677; DNA binding; molecular_function}	{PF00589:Phage integrase family}
TH3_RS21785	{txi:TH3_21623; }	{NA}	{NA}	{NA}
TH3_RS21790	{txi:TH3_21628; K12205 dotD, traH defect in organelle trafficking protein DotD -- }	{NA}	{NA}	{NA}
TH3_RS21795	{txi:TH3_21633; K12204 dotC, traI defect in organelle trafficking protein DotC -- }	{NA}	{NA}	{NA}
TH3_RS21800	{txi:TH3_21638; K12203 dotB, traJ defect in organelle trafficking protein DotB -- }	{WP.007090998.1; COG2805 Type IV pilus assembly protein PilT, pilus retraction ATPase NW Cell motility ; Extracellular structures ;}	{GO:0098519; NA GO:0003924; GTPase activity; molecular_function GO:0003724; RNA helicase activity; molecular_function GO:0016887; ATPase activity; molecular_function GO:0043531; ADP binding; molecular_function GO:0005524; ATP binding; molecular_function GO:0003723; RNA binding; molecular_function GO:0019083; viral transcription; biological_process GO:0006810; transport; biological_process GO:0005…	{PF01637:ATPase domain predominantly from Archaea PF00005:ABC transporter PF03193:RsgA GTPase PF01926:50S ribosome-binding GTPase PF02456:Adenovirus IVa2 protein PF00910:RNA helicase PF03266:NTPase PF00437:Type II/IV secretion system protein PF00931:NB-ARC domain}
TH3_RS21810	{txi:TH3_21648; K18640 parM plasmid segregation protein ParM -- }	{NA}	{NA}	{NA}
TH3_RS21815	{txi:TH3_21653; }	{NA}	{NA}	{NA}
TH3_RS21820	{txi:TH3_21658; }	{NA}	{GO:0005524; ATP binding; molecular_function GO:0006810; transport; biological_process}	{PF00437:Type II/IV secretion system protein}
TH3_RS21835	{txi:TH3_21673; }	{NA}	{GO:0051056; regulation of small GTPase mediated signal transduction; biological_process GO:0005622; intracellular; cellular_component GO:0005096; GTPase activator activity; molecular_function}	{PF00616:GTPase-activator protein for Ras-like GTPase}
TH3_RS21840	{txi:TH3_21678; K02487 pilL type IV pili sensor histidine kinase and response regulator -- Environmental Information Processing; Signal transduction; Two-component system [PATH:ko02020]}	{NA}	{NA}	{NA}
TH3_RS21845	{txi:TH3_21683; }	{WP.007091007.1; COG1450 Type II secretory pathway component GspD/PulD (secretin) U Intracellular trafficking, secretion, and vesicular transport ;}	{GO:0019867; outer membrane; cellular_component GO:0009306; protein secretion; biological_process GO:0009297; pilus assembly; biological_process}	{PF00263:Bacterial type II and III secretion system protein PF07655:Secretin N-terminal domain}
TH3_RS21850	{txi:TH3_21688; }	{NA}	{GO:0005743; mitochondrial inner membrane; cellular_component GO:0022900; electron transport chain; biological_process GO:0070469; respiratory chain; cellular_component}	{PF10890:Cytochrome b-c1 complex subunit 8}
TH3_RS21855	{txi:TH3_21693; }	{NA}	{NA}	{NA}
TH3_RS21860	{txi:TH3_21698; }	{WP.007091010.1; COG2804 Type II secretory pathway ATPase GspE/PulE or T4P pilus assembly pathway ATPase PilB NUW Cell motility ; Intracellular trafficking, secretion, and vesicular transport ; Extracellular structures ;}	{GO:0006810; transport; biological_process GO:0005524; ATP binding; molecular_function}	{PF00437:Type II/IV secretion system protein PF01637:ATPase domain predominantly from Archaea}
TH3_RS21865	{txi:TH3_21703; }	{WP.040109971.1; COG1459 Type II secretory pathway, component PulF NUW Cell motility ; Intracellular trafficking, secretion, and vesicular transport ; Extracellular structures ;}	{GO:0006106; fumarate metabolic process; biological_process GO:0016020; membrane; cellular_component}	{PF02313:Fumarate reductase subunit D}
TH3_RS21870	{txi:TH3_21708; }	{NA}	{GO:0009289; pilus; cellular_component}	{PF05307:Bundlin}
TH3_RS21875	{txi:TH3_21713; }	{NA}	{NA}	{NA}
TH3_RS21880	{txi:TH3_21718; }	{NA}	{NA}	{NA}
TH3_RS21885	{txi:TH3_21723; }	{NA}	{NA}	{NA}
TH3_RS21890	{txi:TH3_21728; }	{NA}	{NA}	{NA}
TH3_RS21895	{txi:TH3_21733; }	{NA}	{NA}	{NA}
TH3_RS21900	{txi:TH3_21738; }	{NA}	{NA}	{NA}
TH3_RS21905	{txi:TH3_21743; K12217 icmO, trbC, dotL intracellular multiplication protein IcmO -- }	{WP.007091019.1; COG3505 Type IV secretory pathway, VirD4 component, TraG/TraD family ATPase U Intracellular trafficking, secretion, and vesicular transport ;}	{GO:0000166; nucleotide binding; molecular_function GO:0003677; DNA binding; molecular_function GO:0007049; cell cycle; biological_process GO:0016021; integral to membrane; cellular_component GO:0005524; ATP binding; molecular_function GO:0051301; cell division; biological_process GO:0007059; chromosome segregation; biological_process}	{PF01580:FtsK/SpoIIIE family}
TH3_RS21910	{txi:TH3_21748; }	{NA}	{NA}	{NA}
TH3_RS21920	{txi:TH3_21758; }	{NA}	{NA}	{NA}
TH3_RS21925	{txi:TH3_21763; }	{NA}	{NA}	{NA}
TH3_RS21930	{txi:TH3_21768; }	{NA}	{NA}	{NA}
TH3_RS21935	{txi:TH3_21773; }	{NA}	{NA}	{NA}
TH3_RS21940	{txi:TH3_21778; }	{NA}	{NA}	{NA}
TH3_RS21945	{txi:TH3_21783; }	{NA}	{NA}	{NA}
TH3_RS21955	{txi:TH3_21788; K01150 endA deoxyribonuclease I 3.1.21.1 }	{WP.052268448.1; COG2356 Endonuclease I L Replication, recombination and repair ;}	{GO:0004518; nuclease activity; molecular_function}	{PF04231:Endonuclease I}
TH3_RS21960	{txi:TH3_21793; }	{NA}	{NA}	{NA}
TH3_RS21965	{txi:TH3_21798; }	{NA}	{NA}	{NA}
TH3_RS21980	{txi:TH3_21813; }	{NA}	{NA}	{NA}
TH3_RS21985	{txi:TH3_21818; }	{WP.007091035.1; COG1396 Transcriptional regulator, contains XRE-family HTH domain K Transcription ;}	{GO:0003700; sequence-specific DNA binding transcription factor activity; molecular_function GO:0043565; sequence-specific DNA binding; molecular_function GO:0006355; regulation of transcription, DNA-dependent; biological_process}	{PF01381:Helix-turn-helix PF00157:Pou domain - N-terminal to homeobox domain PF13443:Cro/C1-type HTH DNA-binding domain}
TH3_RS21990	{txi:TH3_21823; }	{NA}	{NA}	{NA}
TH3_RS21995	{txi:TH3_21828; }	{NA}	{NA}	{NA}
TH3_RS22000	{txi:TH3_21833; }	{NA}	{NA}	{NA}
TH3_RS22005	{txi:TH3_21838; }	{NA}	{GO:0003677; DNA binding; molecular_function GO:0009007; site-specific DNA-methyltransferase (adenine-specific) activity; molecular_function GO:0032775; DNA methylation on adenine; biological_process}	{PF05869:DNA N-6-adenine-methyltransferase (Dam)}
TH3_RS22010	{txi:TH3_21843; }	{NA}	{NA}	{NA}
TH3_RS22015	{txi:TH3_21848; K00558 DNMT1, dcm DNA (cytosine-5)-methyltransferase 1 2.1.1.37 Metabolism; Amino acid metabolism; Cysteine and methionine metabolism [PATH:ko00270] Metabolism; Global and overview maps; Metabolic pathways [PATH:ko01100] Human Diseases; Cancers: Overview; MicroRNAs in cancer [PATH:ko05206]}	{WP.052268451.1; COG0270 DNA-cytosine methylase L Replication, recombination and repair ;}	{GO:0008168; methyltransferase activity; molecular_function GO:0003677; DNA binding; molecular_function GO:0006306; DNA methylation; biological_process}	{PF00145:C-5 cytosine-specific DNA methylase}
TH3_RS22020	{txi:TH3_21853; }	{NA}	{NA}	{NA}
TH3_RS22025	{txi:TH3_21858; }	{WP.007091043.1; COG0175 3'-phosphoadenosine 5'-phosphosulfate sulfotransferase (PAPS reductase)/FAD synthetase or related enzyme EH Amino acid transport and metabolism ; Coenzyme transport and metabolism ;}	{GO:0008152; NA GO:0003824; NA}	{PF01507:Phosphoadenosine phosphosulfate reductase family}
TH3_RS22035	{txi:TH3_21868; }	{NA}	{NA}	{NA}
TH3_RS22040	{txi:TH3_21873; }	{WP.082242565.1; COG5534 Plasmid replication initiator protein X Mobilome: prophages, transposons;}	{GO:0005727; extrachromosomal circular DNA; cellular_component GO:0006270; DNA-dependent DNA replication initiation; biological_process GO:0003887; DNA-directed DNA polymerase activity; molecular_function}	{PF01051:Initiator Replication protein}
TH3_RS22045	{txi:TH3_21878; }	{NA}	{GO:0019028; viral capsid; cellular_component}	{PF05531:Nucleopolyhedrovirus P10 protein}
TH3_RS22050	{txi:TH3_21883; }	{NA}	{NA}	{NA}
TH3_RS22060	{txi:TH3_21888; }	{WP.007091050.1; COG1432 NYN domain, predicted PIN-related RNAse, tRNA/rRNA maturation R General function prediction only ;}	{NA}	{NA}
TH3_RS22065	{txi:TH3_21893; }	{NA}	{NA}	{NA}
TH3_RS22070	{txi:TH3_21898; }	{NA}	{NA}	{NA}
TH3_RS22075	{txi:TH3_21908; }	{NA}	{GO:0016020; membrane; cellular_component GO:0006955; immune response; biological_process GO:0042613; MHC class II protein complex; cellular_component GO:0019882; antigen processing and presentation; biological_process}	{PF00993:Class II histocompatibility antigen, alpha domain}
TH3_RS22080	{txi:TH3_21913; }	{NA}	{NA}	{NA}
TH3_RS22085	{txi:TH3_21918; }	{NA}	{NA}	{NA}
TH3_RS22090	{txi:TH3_21923; }	{WP.007091057.1; COG1961 Site-specific DNA recombinase SpoIVCA/DNA invertase PinE L Replication, recombination and repair ;}	{GO:0006310; DNA recombination; biological_process GO:0000150; recombinase activity; molecular_function GO:0003677; DNA binding; molecular_function}	{PF00239:Resolvase, N terminal domain}
TH3_RS22100	{txi:TH3_21933; }	{NA}	{NA}	{NA}
TH3_RS22105	{txi:TH3_21938; }	{NA}	{GO:0016020; membrane; cellular_component GO:0006810; transport; biological_process GO:0005215; NA}	{PF03137:Organic Anion Transporter Polypeptide (OATP) family}
TH3_RS22110	{txi:TH3_21943; }	{NA}	{NA}	{NA}
TH3_RS22120	{txi:TH3_21953; }	{NA}	{NA}	{NA}
TH3_RS22125	{txi:TH3_21958; }	{NA}	{NA}	{NA}
TH3_RS22130	{txi:TH3_21963; }	{NA}	{GO:0006275; regulation of DNA replication; biological_process GO:0006355; regulation of transcription, DNA-dependent; biological_process GO:0042025; host cell nucleus; cellular_component GO:0003677; DNA binding; molecular_function GO:0016779; nucleotidyltransferase activity; molecular_function GO:0003700; sequence-specific DNA binding transcription factor activity; molecular_function}	{PF01909:Nucleotidyltransferase domain PF00511:E2 (early) protein, C terminal}
TH3_RS22135	{txi:TH3_21973; }	{NA}	{NA}	{NA}
TH3_RS22140	{txi:TH3_21978; }	{NA}	{GO:0003677; DNA binding; molecular_function GO:0006355; regulation of transcription, DNA-dependent; biological_process GO:0009289; pilus; cellular_component}	{PF04703:FaeA-like protein PF09339:IclR helix-turn-helix domain}
TH3_RS22145	{txi:TH3_21983; }	{NA}	{NA}	{NA}
TH3_RS22150	{txi:TH3_21993; }	{NA}	{GO:0043565; sequence-specific DNA binding; molecular_function}	{PF01381:Helix-turn-helix}
TH3_RS22160	{txi:TH3_22013; }	{NA}	{NA}	{NA}
TH3_RS22165	{txi:TH3_22018; K03502 umuC DNA polymerase V -- }	{WP.076519608.1; COG0389 Nucleotidyltransferase/DNA polymerase DinP involved in DNA repair L Replication, recombination and repair ;}	{GO:0003887; DNA-directed DNA polymerase activity; molecular_function GO:0006281; DNA repair; biological_process GO:0003684; damaged DNA binding; molecular_function GO:0016779; nucleotidyltransferase activity; molecular_function}	{PF10391:Fingers domain of DNA polymerase lambda PF00817:impB/mucB/samB family PF11799:impB/mucB/samB family C-terminal domain}
TH3_RS22175	{txi:TH3_00065; }	{NA}	{NA}	{NA}
TH3_RS22195	{txi:TH3_01030; }	{WP.007089258.1; COG3187 Heat shock protein HslJ O Posttranslational modification, protein turnover, chaperones ;}	{NA}	{NA}
TH3_RS22200	{txi:TH3_01255; }	{NA}	{NA}	{NA}
TH3_RS22205	{txi:TH3_03005; K01768 E4.6.1.1 adenylate cyclase 4.6.1.1 Metabolism; Nucleotide metabolism; Purine metabolism [PATH:ko00230] Cellular Processes; Cellular community - prokaryotes; Biofilm formation - Pseudomonas aeruginosa [PATH:ko02025] Cellular Processes; Cell growth and death; Meiosis - yeast [PATH:ko04113] Organismal Systems; Aging; Longevity regulating pathway - multiple species [PATH:ko0421…	{WP.052268344.1; COG2114 Adenylate cyclase, class 3 T Signal transduction mechanisms ;}	{GO:0035556; intracellular signal transduction; biological_process GO:0016849; phosphorus-oxygen lyase activity; molecular_function GO:0009190; cyclic nucleotide biosynthetic process; biological_process}	{PF00211:Adenylate and Guanylate cyclase catalytic domain}
TH3_RS22230	{txi:TH3_03815; K02396 flgK flagellar hook-associated protein 1 FlgK -- Cellular Processes; Cell motility; Flagellar assembly [PATH:ko02040]}	{WP.007092327.1; COG1256 Flagellar hook-associated protein FlgK N Cell motility ;}	{GO:0003723; RNA binding; molecular_function GO:0006928; cellular component movement; biological_process GO:0044781; NA GO:0009288; bacterial-type flagellum; cellular_component GO:0001539; ciliary or flagellar motility; biological_process GO:0003774; motor activity; molecular_function GO:0005198; NA}	{PF00460:Flagella basal body rod protein PF07196:Flagellin hook IN motif PF08289:Influenza Matrix protein (M1) C-terminal domain}
TH3_RS22235	{txi:TH3_04010; K16915 cbiL nickel transport protein -- Environmental Information Processing; Membrane transport; ABC transporters [PATH:ko02010]}	{NA}	{NA}	{NA}
TH3_RS22245	{txi:TH3_04090; }	{WP.007090552.1; COG2207 AraC-type DNA-binding domain and AraC-containing proteins K Transcription ;}	{GO:0043565; sequence-specific DNA binding; molecular_function GO:0003700; sequence-specific DNA binding transcription factor activity; molecular_function GO:0006355; regulation of transcription, DNA-dependent; biological_process}	{PF12833:Helix-turn-helix domain}
TH3_RS22250	{txi:TH3_04140; K02030 ABC.PA.S polar amino acid transport system substrate-binding protein -- }	{WP.035675259.1; COG0834 ABC-type amino acid transport/signal transduction system, periplasmic component/domain ET Amino acid transport and metabolism ; Signal transduction mechanisms ;}	{GO:0006810; transport; biological_process GO:0005215; NA}	{PF00497:Bacterial extracellular solute-binding proteins, family 3}
TH3_RS22260	{txi:TH3_04430; K05946 tagA, tarA N-acetylglucosaminyldiphosphoundecaprenol N-acetyl-beta-D-mannosaminyltransferase 2.4.1.187 Cellular Processes; Cellular community - prokaryotes; Biofilm formation - Vibrio cholerae [PATH:ko05111]}	{WP.007090485.1; COG1922 UDP-N-acetyl-D-mannosaminuronic acid transferase, WecB/TagA/CpsF family M Cell wall/membrane/envelope biogenesis ;}	{GO:0009058; biosynthetic process; biological_process}	{PF03808:Glycosyl transferase WecG/TagA/CpsF family}
TH3_RS22270	{txi:TH3_04705; }	{NA}	{NA}	{NA}
TH3_RS22275	{txi:TH3_04795; K07126 K07126 uncharacterized protein -- }	{WP.007092289.1; COG0790 TPR repeat R General function prediction only ;}	{GO:0005515; protein binding; molecular_function}	{PF00515:Tetratricopeptide repeat}
TH3_RS22280	{txi:TH3_05015; }	{WP.052268351.1; COG4625 Uncharacterized conserved protein, contains a C-terminal beta-barrel porin domain S Function unknown ;}	{NA}	{NA}
TH3_RS22285	{txi:TH3_05325; }	{WP.082242455.1; COG4319 Ketosteroid isomerase homolog YybH R General function prediction only ;}	{NA}	{NA}
TH3_RS22290	{txi:TH3_05380; }	{WP.007090769.1; COG2198 HPt (histidine-containing phosphotransfer) domain T Signal transduction mechanisms ;}	{GO:0007165; signal transduction; biological_process GO:0000155; two-component sensor activity; molecular_function GO:0005524; ATP binding; molecular_function GO:0016020; membrane; cellular_component GO:0000156; two-component response regulator activity; molecular_function GO:0004871; signal transducer activity; molecular_function GO:0000160; two-component signal transduction system (phosphorelay…	{PF02518:Histidine kinase-, DNA gyrase B-, and HSP90-like ATPase PF01627:Hpt domain PF00512:His Kinase A (phospho-acceptor) domain PF00072:Response regulator receiver domain}
TH3_RS22295	{txi:TH3_06150; }	{NA}	{NA}	{NA}
TH3_RS22300	{txi:TH3_06730; }	{WP.007090899.1; COG3019 Uncharacterized metal-binding protein, DUF411 family S Function unknown ;}	{NA}	{NA}
TH3_RS22305	{txi:TH3_06825; K00799 GST, gst glutathione S-transferase 2.5.1.18 Metabolism; Metabolism of other amino acids; Glutathione metabolism [PATH:ko00480] Metabolism; Xenobiotics biodegradation and metabolism; Metabolism of xenobiotics by cytochrome P450 [PATH:ko00980] Metabolism; Xenobiotics biodegradation and metabolism; Drug metabolism - cytochrome P450 [PATH:ko00982] Metabolism; Xenobiotics biodeg…	{WP.052268355.1; COG0625 Glutathione S-transferase O Posttranslational modification, protein turnover, chaperones ;}	{GO:0005515; protein binding; molecular_function}	{PF13409:Glutathione S-transferase, N-terminal domain PF13417:Glutathione S-transferase, N-terminal domain PF02798:Glutathione S-transferase, N-terminal domain}
TH3_RS22310	{txi:TH3_06860; K07552 bcr, tcaB MFS transporter, DHA1 family, multidrug resistance protein -- }	{WP.007090925.1; COG2814 Predicted arabinose efflux permease AraJ, MFS family G Carbohydrate transport and metabolism ;}	{GO:0022857; transmembrane transporter activity; molecular_function GO:0055085; transmembrane transport; biological_process GO:0016021; integral to membrane; cellular_component}	{PF00083:Sugar (and other) transporter PF07690:Major Facilitator Superfamily}
TH3_RS22330	{txi:TH3_07210; }	{WP.052268358.1; COG2205 K+-sensing histidine kinase KdpD T Signal transduction mechanisms ;}	{GO:0016020; membrane; cellular_component GO:0005524; ATP binding; molecular_function GO:0016021; integral to membrane; cellular_component GO:0000155; two-component sensor activity; molecular_function GO:0007165; signal transduction; biological_process}	{PF00335:Tetraspanin family PF02518:Histidine kinase-, DNA gyrase B-, and HSP90-like ATPase PF00512:His Kinase A (phospho-acceptor) domain}
TH3_RS22335	{txi:TH3_07300; }	{WP.007092107.1; COG4269 Uncharacterized membrane protein YjgN, DUF898 family S Function unknown ;}	{NA}	{NA}
TH3_RS22350	{txi:TH3_07590; }	{WP.007091820.1; COG0451 Nucleoside-diphosphate-sugar epimerase M Cell wall/membrane/envelope biogenesis ;}	{GO:0006694; steroid biosynthetic process; biological_process GO:0016491; oxidoreductase activity; molecular_function GO:0008152; NA GO:0008831; dTDP-4-dehydrorhamnose reductase activity; molecular_function GO:0016616; oxidoreductase activity, acting on the CH-OH group of donors, NAD or NADP as acceptor; molecular_function GO:0044237; cellular metabolic process; biological_process GO:0050662; coe…	{PF04321:RmlD substrate binding domain PF01073:3-beta hydroxysteroid dehydrogenase/isomerase family PF00106:short chain dehydrogenase PF01370:NAD dependent epimerase/dehydratase family}
TH3_RS22360	{txi:TH3_08370; }	{NA}	{GO:0008080; N-acetyltransferase activity; molecular_function GO:0016747; transferase activity, transferring acyl groups other than amino-acyl groups; molecular_function}	{PF08445:FR47-like protein PF00583:Acetyltransferase (GNAT) family PF13673:Acetyltransferase (GNAT) domain PF13508:Acetyltransferase (GNAT) domain}
TH3_RS22370	{txi:TH3_08730; }	{WP.007089955.1; COG2206 HD-GYP domain, c-di-GMP phosphodiesterase class II (or its inactivated variant) T Signal transduction mechanisms ;}	{GO:0008081; phosphoric diester hydrolase activity; molecular_function GO:0046872; metal ion binding; molecular_function}	{PF01966:HD domain}
TH3_RS22375	{txi:TH3_09050; K09857 K09857 uncharacterized protein -- }	{WP.052268362.1; COG3009 Intermembrane transporter PqiABC lipoprotein subunit PqiC M Cell wall/membrane/envelope biogenesis ;}	{NA}	{NA}
TH3_RS22405	{txi:TH3_11430; }	{WP.007092463.1; COG2203 GAF domain T Signal transduction mechanisms ;}	{GO:0003677; DNA binding; molecular_function GO:0006355; regulation of transcription, DNA-dependent; biological_process GO:0005515; protein binding; molecular_function}	{PF01590:GAF domain PF00376:MerR family regulatory protein PF13411:MerR HTH family regulatory protein}
TH3_RS22410	{txi:TH3_11530; }	{NA}	{GO:0006184; GTP catabolic process; biological_process GO:0004871; signal transducer activity; molecular_function GO:0003924; GTPase activity; molecular_function GO:0005576; NA GO:0030472; mitotic spindle organization in nucleus; biological_process GO:0005741; mitochondrial outer membrane; cellular_component GO:0008289; lipid binding; molecular_function GO:0042729; DASH complex; cellular_componen…	{PF07464:Apolipophorin-III precursor (apoLp-III) PF05531:Nucleopolyhedrovirus P10 protein PF07851:TMPIT-like protein PF00015:Methyl-accepting chemotaxis protein (MCP) signalling domain PF04799:fzo-like conserved region PF08649:DASH complex subunit Dad1}
TH3_RS22415	{txi:TH3_11690; }	{WP.007091899.1; COG2207 AraC-type DNA-binding domain and AraC-containing proteins K Transcription ;}	{GO:0006355; regulation of transcription, DNA-dependent; biological_process GO:0043565; sequence-specific DNA binding; molecular_function GO:0003700; sequence-specific DNA binding transcription factor activity; molecular_function}	{PF12833:Helix-turn-helix domain}
TH3_RS22420	{txi:TH3_12385; }	{WP.007090369.1; COG0526 Thiol-disulfide isomerase or thioredoxin O Posttranslational modification, protein turnover, chaperones ;}	{GO:0055114; oxidation-reduction process; biological_process GO:0006979; response to oxidative stress; biological_process GO:0004602; glutathione peroxidase activity; molecular_function GO:0045454; cell redox homeostasis; biological_process GO:0016209; NA GO:0016491; oxidoreductase activity; molecular_function}	{PF08534:Redoxin PF00578:AhpC/TSA family PF00255:Glutathione peroxidase PF00085:Thioredoxin}
TH3_RS22430	{txi:TH3_12930; }	{WP.076519668.1; COG2207 AraC-type DNA-binding domain and AraC-containing proteins K Transcription ;}	{GO:0043565; sequence-specific DNA binding; molecular_function GO:0003700; sequence-specific DNA binding transcription factor activity; molecular_function GO:0006355; regulation of transcription, DNA-dependent; biological_process}	{PF12833:Helix-turn-helix domain}
TH3_RS22450	{txi:TH3_13825; }	{WP.007090618.1; COG2091 Phosphopantetheinyl transferase H Coenzyme transport and metabolism ;}	{GO:0008897; holo-[acyl-carrier-protein] synthase activity; molecular_function GO:0000287; magnesium ion binding; molecular_function GO:0009059; macromolecule biosynthetic process; biological_process}	{PF01648:4'-phosphopantetheinyl transferase superfamily}
TH3_RS22455	{txi:TH3_13835; }	{WP.007090620.1; COG0330 Regulator of protease activity HflC, stomatin/prohibitin superfamily O Posttranslational modification, protein turnover, chaperones ;}	{NA}	{NA}
TH3_RS22465	{txi:TH3_14945; }	{WP.052268376.1; COG2207 AraC-type DNA-binding domain and AraC-containing proteins K Transcription ;}	{GO:0003700; sequence-specific DNA binding transcription factor activity; molecular_function GO:0043565; sequence-specific DNA binding; molecular_function GO:0006355; regulation of transcription, DNA-dependent; biological_process}	{PF12833:Helix-turn-helix domain}
TH3_RS22470	{txi:TH3_14975; K04771 degP, htrA serine protease Do 3.4.21.107 Human Diseases; Drug resistance: Antimicrobial; Cationic antimicrobial peptide (CAMP) resistance [PATH:ko01503] Environmental Information Processing; Signal transduction; Two-component system [PATH:ko02020]}	{WP.007091160.1; COG0265 Periplasmic serine protease, S1-C subfamily, contain C-terminal PDZ domain O Posttranslational modification, protein turnover, chaperones ;}	{GO:0004252; serine-type endopeptidase activity; molecular_function GO:0006508; proteolysis; biological_process GO:0019087; transformation of host cell by virus; biological_process GO:0005515; protein binding; molecular_function GO:0008236; serine-type peptidase activity; molecular_function}	{PF00595:PDZ domain PF02907:Hepatitis C virus NS3 protease PF00089:Trypsin PF13180:PDZ domain}
TH3_RS22475	{txi:TH3_15535; }	{NA}	{NA}	{NA}
TH3_RS22505	{txi:TH3_18030; }	{NA}	{GO:0005509; calcium ion binding; molecular_function}	{PF00036:EF hand PF13405:EF-hand domain PF13202:EF hand}
TH3_RS22510	{txi:TH3_18190; }	{WP.082242518.1; COG1396 Transcriptional regulator, contains XRE-family HTH domain K Transcription ;}	{GO:0043565; sequence-specific DNA binding; molecular_function}	{PF01381:Helix-turn-helix}
TH3_RS22520	{txi:TH3_19880; }	{NA}	{NA}	{NA}
TH3_RS22535	{txi:TH3_21183; K06952 K06952 uncharacterized protein -- }	{NA}	{NA}	{NA}
TH3_RS22545	{txi:TH3_21663; }	{WP.007091003.1; COG2804 Type II secretory pathway ATPase GspE/PulE or T4P pilus assembly pathway ATPase PilB NUW Cell motility ; Intracellular trafficking, secretion, and vesicular transport ; Extracellular structures ;}	{GO:0005524; ATP binding; molecular_function GO:0003677; DNA binding; molecular_function GO:0006260; DNA replication; biological_process GO:0016887; ATPase activity; molecular_function GO:0070526; threonylcarbamoyladenosine biosynthetic process; biological_process GO:0006810; transport; biological_process}	{PF00004:ATPase family associated with various cellular activities (AAA) PF00005:ABC transporter PF06431:Polyomavirus large T antigen C-terminus PF02367:Threonylcarbamoyl adenosine biosynthesis protein TsaE PF00437:Type II/IV secretion system protein}
TH3_RS22550	{txi:TH3_21753; }	{WP.081602814.1; COG0741 Soluble lytic murein transglycosylase or regulatory protein s ( may contain LysM/invasin domain) M Cell wall/membrane/envelope biogenesis ;}	{NA}	{NA}
TH3_RS22555	{txi:TH3_21803; }	{NA}	{NA}	{NA}
TH3_RS22560	{txi:TH3_21863; }	{WP.007091044.1; COG1715 Restriction endonuclease Mrr V Defense mechanisms ;}	{GO:0006306; DNA methylation; biological_process GO:0008170; N-methyltransferase activity; molecular_function GO:0003677; DNA binding; molecular_function}	{PF01555:DNA methylase}
TH3_RS22605	{thac:CSC3H3_04100; K06603 flaG flagellar protein FlaG -- }	{WP.076519672.1; COG1334 Uncharacterized conserved protein, FlaG/YvyC family R General function prediction only ;}	{NA}	{NA}
TH3_RS22675	{txi:TH3_13195; }	{NA}	{NA}	{NA}
TH3_RS22745	{txi:TH3_21063; K03503 umuD DNA polymerase V 3.4.21.- }	{WP.007091708.1; COG1974 SOS-response transcriptional repressor LexA (RecA-mediated autopeptidase) KT Transcription ; Signal transduction mechanisms ;}	{NA}	{NA}
TH3_RS22750	{txi:TH3_21323; }	{WP.082242561.1; COG5654 Uncharacterized protein, contains RES domain S Function unknown ;}	{NA}	{NA}
TH3_RS22760	{txi:TH3_00885; }	{NA}	{NA}	{NA}
TH3_RS22765	{txi:TH3_13135; }	{NA}	{NA}	{NA}
TH3_RS22775	{txi:TH3_01785; }	{NA}	{NA}	{NA}
TH3_RS22780	{NA}	{NA}	{NA}	{NA}
TH3_RS22785	{NA}	{NA}	{NA}	{NA}
TH3_RS22790	{NA}	{NA}	{NA}	{NA}
TH3_RS22820	{txi:TH3_07480; }	{NA}	{NA}	{NA}
TH3_RS22825	{txi:TH3_07490; }	{NA}	{NA}	{NA}
TH3_RS22830	{txi:TH3_08230; }	{NA}	{NA}	{NA}
TH3_RS22835	{txi:TH3_08385; }	{NA}	{NA}	{NA}
TH3_RS22845	{NA}	{NA}	{NA}	{NA}
TH3_RS22865	{NA}	{NA}	{NA}	{NA}
TH3_RS22870	{txi:TH3_11780; }	{NA}	{GO:0003676; nucleic acid binding; molecular_function GO:0006412; translation; biological_process GO:0006351; transcription, DNA-dependent; biological_process GO:0008270; zinc ion binding; molecular_function GO:0006464; protein modification process; biological_process GO:0005887; integral to plasma membrane; cellular_component GO:0005622; intracellular; cellular_component GO:0005840; ribosome; ce…	{PF05495:CHY zinc finger PF01907:Ribosomal protein L37e PF01155:Hydrogenase/urease nickel incorporation, metallochaperone, hypA PF01096:Transcription factor S-II (TFIIS) PF11023:Zinc-ribbon containing domain}
TH3_RS22905	{NA}	{NA}	{NA}	{NA}
TH3_RS22925	{NA}	{NA}	{NA}	{NA}
TH3_RS22930	{txi:TH3_21458; }	{NA}	{NA}	{NA}
TH3_RS22935	{NA}	{NA}	{NA}	{NA}
TH3_RS22940	{NA}	{NA}	{NA}	{NA}
TH3_RS22945	{txi:TH3_21598; }	{NA}	{NA}	{NA}
TH3_RS22950	{txi:TH3_21668; }	{NA}	{GO:0016020; membrane; cellular_component GO:0004190; aspartic-type endopeptidase activity; molecular_function}	{PF01478:Type IV leader peptidase family}
TH3_RS22955	{NA}	{NA}	{NA}	{NA}
TH3_RS22960	{mad:HP15_p42g41; }	{NA}	{NA}	{NA}
TH3_RS22965	{NA}	{NA}	{GO:0006355; regulation of transcription, DNA-dependent; biological_process GO:0006310; DNA recombination; biological_process GO:0003700; sequence-specific DNA binding transcription factor activity; molecular_function GO:0016987; sigma factor activity; molecular_function GO:0043565; sequence-specific DNA binding; molecular_function GO:0003677; DNA binding; molecular_function GO:0006352; transcrip…	{PF00196:Bacterial regulatory proteins, luxR family PF08281:Sigma-70, region 4 PF12833:Helix-turn-helix domain PF00440:Bacterial regulatory proteins, tetR family PF09339:IclR helix-turn-helix domain PF13404:AsnC-type helix-turn-helix domain PF02796:Helix-turn-helix domain of resolvase PF01381:Helix-turn-helix}
TH3_RS22970	{txi:TH3_21903; }	{NA}	{NA}	{NA}
TH3_RS22975	{NA}	{NA}	{NA}	{NA}
TH3_RS22980	{bos:BSY19_5203; }	{NA}	{NA}	{NA}
TH3_RS22985	{txi:TH3_21968; }	{NA}	{GO:0015684; ferrous iron transport; biological_process GO:0015093; ferrous iron transmembrane transporter activity; molecular_function GO:0042742; defense response to bacterium; biological_process GO:0016021; integral to membrane; cellular_component}	{PF10439:Bacteriocin class II with double-glycine leader peptide PF07664:Ferrous iron transport protein B C terminus}
TH3_RS22990	{txi:TH3_22003; }	{NA}	{NA}	{NA}
TH3_RS23000	{NA}	{NA}	{NA}	{NA}
TH3_RS23005	{txi:TH3_01630; }	{NA}	{NA}	{NA}
TH3_RS23015	{txi:TH3_04145; }	{NA}	{NA}	{NA}
TH3_RS23025	{txi:TH3_04775; }	{NA}	{GO:0051536; iron-sulfur cluster binding; molecular_function GO:0003796; lysozyme activity; molecular_function GO:0016998; cell wall macromolecule catabolic process; biological_process GO:0009055; NA GO:0009253; peptidoglycan catabolic process; biological_process}	{PF00111:2Fe-2S iron-sulfur cluster binding domain PF00959:Phage lysozyme}
TH3_RS23030	{NA}	{NA}	{NA}	{NA}
TH3_RS23040	{NA}	{NA}	{NA}	{NA}
TH3_RS23050	{NA}	{NA}	{NA}	{NA}
TH3_RS23055	{NA}	{NA}	{NA}	{NA}
TH3_RS23060	{NA}	{NA}	{NA}	{NA}
TH3_RS23070	{NA}	{NA}	{NA}	{NA}
TH3_RS23080	{txi:TH3_14980; }	{NA}	{GO:0006810; transport; biological_process GO:0004872; receptor activity; molecular_function GO:0005215; NA GO:0019867; outer membrane; cellular_component GO:0016020; membrane; cellular_component}	{PF07715:TonB-dependent Receptor Plug Domain PF07660:Secretin and TonB N terminus short domain}
TH3_RS23100	{NA}	{NA}	{NA}	{NA}
TH3_RS23115	{NA}	{NA}	{NA}	{NA}
TH3_RS23120	{NA}	{NA}	{NA}	{NA}
TH3_RS23130	{thac:CSC3H3_19520; }	{NA}	{NA}	{NA}
TH3_RS23145	{NA}	{NA}	{GO:0016021; integral to membrane; cellular_component GO:0046999; regulation of conjugation; biological_process GO:0019867; outer membrane; cellular_component}	{PF05433:Glycine zipper 2TM domain PF05818:Enterobacterial TraT complement resistance protein PF04226:Transglycosylase associated protein}
TH3_RS23150	{NA}	{NA}	{NA}	{NA}
TH3_RS23170	{NA}	{NA}	{NA}	{NA}
TH3_RS23175	{txi:TH3_14435; K09936 TC.BAT2 bacterial/archaeal transporter family-2 protein -- Cellular Processes; Cellular community - prokaryotes; Quorum sensing [PATH:ko02024]}	{WP.067960850.1; COG3238 Uncharacterized membrane protein YdcZ, DUF606 family S Function unknown ;}	{NA}	{NA}
TH3_RS23195	{txi:TH3_07045; }	{NA}	{NA}	{NA}
TH3_RS23205	{NA}	{NA}	{NA}	{NA}
TH3_RS23210	{txi:TH3_22008; }	{NA}	{NA}	{NA}
TH3_RS23285	{NA}	{NA}	{NA}	{NA}
TH3_RS23310	{txi:TH3_09160; }	{NA}	{NA}	{NA}
TH3_RS23315	{txi:TH3_09165; K07335 bmpA, bmpB, tmpC basic membrane protein A and related proteins -- }	{WP.007089867.1; COG1744 Lipoprotein Med, regulator of KinD/Spo0A, PBP1-ABC superfamily, includes NupN T Signal transduction mechanisms ;}	{GO:0005886; plasma membrane; cellular_component}	{PF02608:ABC transporter substrate-binding protein PnrA-like}
TH3_RS23335	{tak:Tharo_0669; K03312 gltS glutamate:Na+ symporter, ESS family -- }	{NA}	{GO:0016021; integral to membrane; cellular_component GO:0015501; glutamate:sodium symporter activity; molecular_function GO:0015813; L-glutamate transport; biological_process}	{PF03616:Sodium/glutamate symporter}
TH3_RS23340	{txi:TH3_15675; }	{NA}	{GO:0004357; glutamate-cysteine ligase activity; molecular_function GO:0005940; septin ring; cellular_component GO:0016020; membrane; cellular_component GO:0007165; signal transduction; biological_process GO:0000921; septin ring assembly; biological_process GO:0016021; integral to membrane; cellular_component GO:0042398; cellular modified amino acid biosynthetic process; biological_process GO:000…	{PF00015:Methyl-accepting chemotaxis protein (MCP) signalling domain PF06009:Laminin Domain II PF04107:Glutamate-cysteine ligase family 2(GCS2) PF06160:Septation ring formation regulator, EzrA }
TH3_RS23345	{txi:TH3_15680; K03406 mcp methyl-accepting chemotaxis protein -- Environmental Information Processing; Signal transduction; Two-component system [PATH:ko02020] Cellular Processes; Cell motility; Bacterial chemotaxis [PATH:ko02030]}	{WP.014415634.1; COG0840 Methyl-accepting chemotaxis protein (MCP) T Signal transduction mechanisms ;}	{GO:0005604; basement membrane; cellular_component GO:0007155; cell adhesion; biological_process GO:0016020; membrane; cellular_component GO:0007165; signal transduction; biological_process GO:0004871; signal transducer activity; molecular_function}	{PF06009:Laminin Domain II PF00015:Methyl-accepting chemotaxis protein (MCP) signalling domain}
TH3_RS23350	{txi:TH3_15685; K03406 mcp methyl-accepting chemotaxis protein -- Environmental Information Processing; Signal transduction; Two-component system [PATH:ko02020] Cellular Processes; Cell motility; Bacterial chemotaxis [PATH:ko02030]}	{NA}	{GO:0016020; membrane; cellular_component GO:0006886; intracellular protein transport; biological_process GO:0019028; viral capsid; cellular_component GO:0004871; signal transducer activity; molecular_function GO:0007165; signal transduction; biological_process GO:0016021; integral to membrane; cellular_component GO:0008270; zinc ion binding; molecular_function}	{PF01529:DHHC palmitoyltransferase PF00672:HAMP domain PF05008:Vesicle transport v-SNARE protein N-terminus PF05531:Nucleopolyhedrovirus P10 protein}
TH3_RS23355	{NA}	{NA}	{GO:0005524; ATP binding; molecular_function}	{PF02518:Histidine kinase-, DNA gyrase B-, and HSP90-like ATPase}
TH3_RS23360	{txi:TH3_16775; }	{NA}	{GO:0006886; intracellular protein transport; biological_process GO:0005047; signal recognition particle binding; molecular_function GO:0005785; signal recognition particle receptor complex; cellular_component GO:0007015; actin filament organization; biological_process GO:0005525; GTP binding; molecular_function GO:0006897; endocytosis; biological_process GO:0003924; GTPase activity; molecular_fu…	{PF12761:Actin cytoskeleton-regulatory complex protein END3 PF04086:Signal recognition particle, alpha subunit, N-terminal}
TH3_RS23365	{txi:TH3_17870; }	{NA}	{GO:0005198; NA GO:0019031; viral envelope; cellular_component GO:0019028; viral capsid; cellular_component}	{PF04513:Baculovirus polyhedron envelope protein, PEP, C terminus }
TH3_RS23390	{txi:TH3_00900; K03195 virB10, lvhB10 type IV secretion system protein VirB10 -- Environmental Information Processing; Membrane transport; Bacterial secretion system [PATH:ko03070]}	{WP.040059398.1; COG2948 Type IV secretory pathway, VirB10 component U Intracellular trafficking, secretion, and vesicular transport ;}	{NA}	{NA}
TH3_RS23395	{NA}	{NA}	{NA}	{NA}
TH3_RS23400	{txi:TH3_02690; }	{WP.007088926.1; COG2931 Ca2+-binding protein, RTX toxin-related Q Secondary metabolites biosynthesis, transport and catabolism ;}	{GO:0005509; calcium ion binding; molecular_function}	{PF00353:RTX calcium-binding nonapeptide repeat (4 copies)}
TH3_RS23405	{txi:TH3_04505; }	{WP.007090470.1; COG2084 3-hydroxyisobutyrate dehydrogenase or related beta-hydroxyacid dehydrogenase I Lipid transport and metabolism ;}	{NA}	{NA}
TH3_RS23415	{NA}	{NA}	{NA}	{NA}
TH3_RS23425	{txi:TH3_07485; }	{NA}	{NA}	{NA}
TH3_RS23440	{txi:TH3_10385; K04045 hscC molecular chaperone HscC -- }	{WP.007089456.1; COG0443 Molecular chaperone DnaK (HSP70) O Posttranslational modification, protein turnover, chaperones ;}	{NA}	{NA}
TH3_RS23450	{NA}	{NA}	{GO:0055085; transmembrane transport; biological_process GO:0016021; integral to membrane; cellular_component}	{PF03606:C4-dicarboxylate anaerobic carrier PF03600:Citrate transporter}
TH3_RS23455	{tii:DY252_16305; }	{WP.094037687.1; COG1593 TRAP-type C4-dicarboxylate transport system, large permease component G Carbohydrate transport and metabolism ;}	{NA}	{NA}
TH3_RS23460	{NA}	{NA}	{GO:0016021; integral to membrane; cellular_component GO:0015813; L-glutamate transport; biological_process GO:0015501; glutamate:sodium symporter activity; molecular_function}	{PF03616:Sodium/glutamate symporter}
TH3_RS23480	{txi:TH3_18320; }	{NA}	{NA}	{NA}
TH3_RS23485	{NA}	{NA}	{NA}	{NA}
TH3_RS23505	{txi:TH3_03640; K00575 cheR chemotaxis protein methyltransferase CheR 2.1.1.80 Environmental Information Processing; Signal transduction; Two-component system [PATH:ko02020] Cellular Processes; Cell motility; Bacterial chemotaxis [PATH:ko02030]}	{WP.007091319.1; COG1352 Methylase of chemotaxis methyl-accepting proteins T Signal transduction mechanisms ;}	{GO:0008152; NA GO:0008168; methyltransferase activity; molecular_function}	{PF08241:Methyltransferase domain}
TH3_RS23510	{rce:RC1_0546; }	{NA}	{GO:0003729; mRNA binding; molecular_function}	{PF07927:HicA toxin of bacterial toxin-antitoxin, }
TH3_RS23515	{mop:Mesop_3933; }	{WP.099998716.1; COG1167 DNA-binding transcriptional regulator, MocR family, contains an aminotransferase domain KE Transcription ; Amino acid transport and metabolism ;}	{GO:0009058; biosynthetic process; biological_process GO:0030170; pyridoxal phosphate binding; molecular_function}	{PF00155:Aminotransferase class I and II}
TH3_RS23520	{bvv:BHK69_25390; }	{WP.069692534.1; COG1167 DNA-binding transcriptional regulator, MocR family, contains an aminotransferase domain KE Transcription ; Amino acid transport and metabolism ;}	{GO:0005622; intracellular; cellular_component GO:0009058; biosynthetic process; biological_process GO:0006355; regulation of transcription, DNA-dependent; biological_process GO:0030170; pyridoxal phosphate binding; molecular_function GO:0003700; sequence-specific DNA binding transcription factor activity; molecular_function}	{PF00392:Bacterial regulatory proteins, gntR family PF01053:Cys/Met metabolism PLP-dependent enzyme PF00155:Aminotransferase class I and II PF01047:MarR family}
TH3_RS23525	{NA}	{NA}	{GO:0019867; outer membrane; cellular_component GO:0008565; protein transporter activity; molecular_function GO:0000746; conjugation; biological_process GO:0015031; protein transport; biological_process GO:0016021; integral to membrane; cellular_component}	{PF07178:TraL protein PF03839:Translocation protein Sec62}
