# Supplementary material for: Metagenomic Association Uncovers Host Genotype‐Structured Rhizobacterial Networks and Novel Taxa That Enhance Soybean Salt Tolerance
Source: Adv Sci (Weinh). 2026 Jul 13:e76373. Online ahead of print. doi: 10.1002/advs.76373 (PMC13360111; doi:10.1002/advs.76373)
Supplement: Supplementary file 6 — Supporting File 6: advs76373‐sup‐0006‐TableS5.xlsx. [file ADVS-9999-e76373-s005.xlsx]

## Sheet: repeat 1
	Above ground height (cm)						Above ground fresh weight (g)
	-NaCl -Tx	-NaCl +Tx	+NaCl -Tx	+NaCl +Tx			-NaCl -Tx	-NaCl +Tx	+NaCl -Tx	+NaCl +Tx
1	32.3	33.7	24.7	35.1		1	4.31	6.52	3.63	6.93
2	35.7	45.9	26.5	35.9		2	8.35	5.63	5.58	5.95
3	36.6	34.4	26.6	37		3	5.22	5.27	5.08	4.65
4	36.9	38.5	29.5	34.3		4	6.88	9.12	3.86	6.78
5	35.9	43.5	29.5	32.7		5	4.24	6.07	4.47	7.35
6	40.3	38.9	29.8	33		6	4.16	4.55	3.39	4.46
7	34.2	45.3	36.6	39.9		7	6.17	7.45	4.32	8.43
8	39.6	39	32.3	38.3		8	4.93	8.96	3.58	7.13
9	41.5	41	29.8	31.6		9	8.47	6.61	2.25	5.75
10	33	53.9	27.7	37.3		10	7.13	9.5	4.02	6.6
11	38.5	37	30.9	39		11	6.05	5.02	5.02	6.06
12	35.1	37.2	34.4	35.2		12	5.41	5.06	5.8	6.33
13	37.4	44.9	27.5	36.1		13	6.2	4.94	3.4	5.42
14	41	36.2	35.9	36.8		14	4.22	8.32	5.35	4.92
two-way ANOVA with multiple comparisons						two-way ANOVA with multiple comparisons
Salt × inoculation: ns (P=0.0566)		-Tx - +Tx	Summary	Adjusted P Value		Salt × inoculation: ns (P=0.1283)		-Tx - +Tx	Summary	Adjusted P Value
Salt: **** (P<0.0001)		0 mM NaCl	*	0.0264		Salt: ** (P=0.0076)		0 mM NaCl	ns	0.2310
Inoculation: **** (P<0.0001)		50 mM NaCl	***	0.0004		Inoculation: *** (P=0.0004)		50 mM NaCl	***	0.0009
	Root length (cm)						Under ground fresh weight (g)
	-NaCl -Tx	-NaCl +Tx	+NaCl -Tx	+NaCl +Tx			-NaCl -Tx	-NaCl +Tx	+NaCl -Tx	+NaCl +Tx
1	22	22	28	31		1	9.3	7.92	6.42	5.9
2	20	24	27	38		2	8.26	7.27	5.95	6.25
3	27	22	25	29		3	8.48	5.62	7.2	6.8
4	20	25	24	28		4	11.96	7.07	10.01	6.62
5	30	37	25	24		5	12.29	8.69	7.18	5.7
6	23	30	21	29		6	13.05	8.65	8.09	9.69
7	31	23	20	42		7	8.84	6.19	7.89	7.51
8	20	21	22	24		8	7.16	9.1	8.23	7.35
9	32	34	26	19		9	9.92	8.82	6.82	6.56
10	40	27	23	22		10	10.24	6.09	6.75	6.99
11	39	29	24	33		11	7.78	8.41	4.73	7.1
12	28	22	29	29		12	8.29	9.93	7.24	8.14
13	32	28	24	31		13	9.01	6.86	5.51	4.84
14	40	43	23	23		14	8.19	8.46	5.65	5.12
two-way ANOVA with multiple comparisons						two-way ANOVA with multiple comparisons
Salt × inoculation: ns (P=0.0860)		-Tx - +Tx	Summary	Adjusted P Value		Salt × inoculation: ns (P=0.0608)		-Tx - +Tx	Summary	Adjusted P Value
Salt: ns (P=0.2865)		0 mM NaCl	ns	0.8335		Salt: **** (P<0.0001)		0 mM NaCl	**	0.0059
Inoculation: ns (P=0.3282)		50 mM NaCl	ns	0.1134		Inoculation: * (P=0.0159)		50 mM NaCl	ns	0.9007
	SPAD value (a.u.)						Nodule weight per plant (g)
	-NaCl -Tx	-NaCl +Tx	+NaCl -Tx	+NaCl +Tx			-NaCl -Tx	-NaCl +Tx	+NaCl -Tx	+NaCl +Tx
1	33.3	29.9	17.9	27.4		1	0.3396	0.3876	0.2047	0.3019
2	32.1	35	6.4	19.7		2	0.3548	0.4701	0.2458	0.4527
3	35	35	8	20.9		3	0.3941	0.3951	0.4132	0.3687
4	37	34.2	17.5	23.2		4	0.5015	0.3607	0.2949	0.2792
5	33.4	33.9	17.2	15.2		5	0.2797	0.3157	0.3359	0.4481
6	34	35.1	20.5	17.2		6	0.4311	0.5049	0.299	0.5518
7	36.1	35.7	18.7	18.6		7	0.3557	0.4178	0.4142	0.532
8	34.5	37.5	22.9	17.6		8	0.2254	0.3963	0.3465	0.3489
9	34.8	34.1	21	22.3		9	0.3649	0.2793	0.3678	0.2728
10	35.2	32	16.7	20.8		10	0.3175	0.3169	0.2932	0.5216
11	32	33.4	20.5	20.9		11	0.2588	0.3901	0.304	0.5022
12	28.8	35.9	16.7	19.7		12	0.3928	0.4267	0.2607	0.3988
13	32.3	33.3	17.2	20		13	0.288	0.3517	0.4176	0.4004
14	33	33.7	12.2	25.2		14	0.2417	0.3869	0.3156	0.3926
two-way ANOVA with multiple comparisons						two-way ANOVA with multiple comparisons
Salt × inoculation: * (P=0.0483)		-Tx - +Tx	Summary	Adjusted P Value		Salt × inoculation: ns (P=0.2859)		-Tx - +Tx	Summary	Adjusted P Value
Salt: **** (P<0.0001)		0 mM NaCl	ns	0.8913		Salt: ns (P=0.8046)		0 mM NaCl	ns	0.1987
Inoculation: * (P=0.0113)		50 mM NaCl	**	0.0036		Inoculation: ** (P=0.0013)		50 mM NaCl	**	0.0050
	Nodule number per plant						Weight per nodule (g)
	-NaCl -Tx	-NaCl +Tx	+NaCl -Tx	+NaCl +Tx			-NaCl -Tx	-NaCl +Tx	+NaCl -Tx	+NaCl +Tx
1	103	92	94	71		1	0.003297	0.004213	0.002178	0.004252
2	126	99	86	106		2	0.002816	0.004748	0.002858	0.004271
3	108	109	77	63		3	0.003649	0.003625	0.005366	0.005852
4	87	88	86	86		4	0.005764	0.004099	0.003429	0.003247
5	99	93	97	80		5	0.002825	0.003395	0.003463	0.005601
6	127	73	106	65		6	0.003394	0.006916	0.002821	0.008489
7	113	98	134	75		7	0.003148	0.004263	0.003091	0.007093
8	102	63	108	89		8	0.00221	0.007878	0.003208	0.00392
9	75	54	159	88		9	0.004865	0.005172	0.002313	0.005373
10	123	93	77	99		10	0.002581	0.005558	0.003808	0.005269
11	124	73	112	102		11	0.002087	0.005344	0.002714	0.004924
12	151	126	125	93		12	0.002601	0.003387	0.002086	0.005363
13	86	76	100	104		13	0.003349	0.004628	0.004176	0.00385
14	109	69	126	119		14	0.002217	0.005607	0.002505	0.003299
two-way ANOVA with multiple comparisons						two-way ANOVA with multiple comparisons
Salt × inoculation: ns (P=0.5946)		-Tx - +Tx	Summary	Adjusted P Value		Salt × inoculation: ns (P=0.7577)		-Tx - +Tx	Summary	Adjusted P Value
Salt: ns (P=0.9363)		0 mM NaCl	**	0.0063		Salt: ns (P=0.8947)		0 mM NaCl	***	0.0007
Inoculation: *** (P=0.0003)		50 mM NaCl	*	0.0460		Inoculation: **** (P<0.0001)		50 mM NaCl	***	0.0002
	Nitrogen fixation rate (nM/h/g)						Leaf protein content (mg/g)
	-NaCl -Tx	-NaCl +Tx	+NaCl -Tx	+NaCl +Tx			-NaCl -Tx	-NaCl +Tx	+NaCl -Tx	+NaCl +Tx
1	9918.98	9580.28	6523.09	7708.74		1	51.967	63.195	61.222	43.906
2	7915.1	7468.32	4801.98	6573.9		2	40.128	35.132	64.789	57.971
3	8917.95	5212.31	3972.49	4330		3	49.798	50.173	64.851	44.827
4	11935.9	12957.1	4720.54	7316.77		4	54.93	44.275	55.759	45.352
5	7422.74	13742	5806	6572.86		5	51.192	62.912	49.121	52.918
6	8810.51	11280.6	3672.54	7065.36		6	64.509	53.566	51.276	37.036
7	6945.68	7727.61	4747.67	7042.22		7	40.753	52.46	50.078	60.231
8	11983.1	9577.78	2457.74	5125.59		8	52.973	65.423	31.757	30.015
9	7059.77	11693.8	5279.67	7082.66		9	44.947	69.098	33.106	38.993
10	7284.41	7918.47	4345.53	5935.85		10	61.846	84.725	38.762	33.181
11	7848.43	9330.78	6363.87	5996.58		11	58.132	51.766	61.283	50.616
12	9789.63	5577.35	4165.63	6070.43		12	38.216	52.936	58.47	52.718
13	5846.92	12905	4100.69	8304.3		13	54.075	53.696	37.093	43.264
14	4669.79	10918.3	4941.61	6038.65		14	40.089	42.915	23.418	34.714
two-way ANOVA with multiple comparisons						two-way ANOVA with multiple comparisons
Salt × inoculation: ns (P=0.6831)		-Tx - +Tx	Summary	Adjusted P Value		Salt × inoculation: ns (P=0.1140)		-Tx - +Tx	Summary	Adjusted P Value
Salt: **** (P<0.0001)		0 mM NaCl	ns	0.1028		Salt: * (P=0.0363)		0 mM NaCl	ns	0.3397
Inoculation: ** (P=0.0023)		50 mM NaCl	*	0.0265		Inoculation: ns (P=0.7793)		50 mM NaCl	ns	0.5812

## Sheet: repeat 2
	Above ground height (cm)						Above ground fresh weight (g)
	-NaCl -Tx	-NaCl +Tx	+NaCl -Tx	+NaCl +Tx			-NaCl -Tx	-NaCl +Tx	+NaCl -Tx	+NaCl +Tx
1	34.2	39.2	27.3	36.6		1	5.96	6.21	3.38	4.78
2	29.8	46.4	16.6	34		2	5.03	4.98	3.31	5.25
3	31.1	42.2	28.6	41.5		3	4.2	6.88	4.41	5.14
4	32.7	36.3	30.7	37.1		4	4.42	6.33	4.68	5.24
5	37.9	42	33	31.5		5	6.83	3.21	4.2	5.56
6	37.8	43.5	31.7	36.9		6	6.5	6.86	4.46	4.95
7	35.5	37.9	26.6	37		7	5.86	4.19	2.23	5.43
8	29.5	40.8	33.5	37.8		8	4.97	4.83	3.61	6.21
9	29.8	43	34.3	38.1		9	4.55	4.23	3.82	4.48
10	30.3	43.5	27.5	41.4		10	3.93	6.26	3.26	5.32
11	37.9	45.3	31.3	39.3		11	6.22	5.89	4.66	4.76
12	33.6	40.6	32.4	40.5		12	6.28	5.52	4.08	3.99
13	31.3	42.6	33.6	35.1		13	4.13	4.43	3.34	3.1
14	35.6	37.4	34	32.9		14	5.79	7.09	4.74	3.08
two-way ANOVA with multiple comparisons						two-way ANOVA with multiple comparisons
Salt × inoculation: ns (P=0.5705)		-Tx - +Tx	Summary	Adjusted P Value		Salt × inoculation: ns (P=0.1380)		-Tx - +Tx	Summary	Adjusted P Value
Salt: *** (P=0.0002)		0 mM NaCl	****	<0.0001		Salt: *** (P=0.0001)		0 mM NaCl	ns	0.8861
Inoculation: **** (P<0.0001)		50 mM NaCl	****	<0.0001		Inoculation: * (P=0.0382)		50 mM NaCl	*	0.0260
	Root length (cm)						Under ground fresh weight (g)
	-NaCl -Tx	-NaCl +Tx	+NaCl -Tx	+NaCl +Tx			-NaCl -Tx	-NaCl +Tx	+NaCl -Tx	+NaCl +Tx
1	34	38	23	31		1	7.26	6.85	6.25	7.54
2	34	32	21	30		2	8.44	9.63	6.34	7.76
3	30	44	25	27		3	5.86	10.35	7.67	4.87
4	30	31	22	34		4	8.31	8.77	4.4	6.96
5	41	31	18	41		5	8.87	8.01	7.12	8.51
6	27	25	24	30		6	9.61	9.57	6.48	9.41
7	28	25	22	29		7	6.82	8.7	6.23	10.05
8	45	27	30	39		8	11.07	11.11	5.36	8.67
9	29	29	25	23		9	10.08	10.61	6.36	5.24
10	33	26	19	34		10	9.48	6.6	3.38	9
11	40	37	31	32		11	9.14	6.98	6.65	8.39
12	29	31	34	32		12	7.44	6.38	7.6	8.28
13	36	41	40	29		13	11.04	6.09	6.75	8.65
14	29	39	27	30		14	10.38	6.92	4.98	7.27
two-way ANOVA with multiple comparisons						two-way ANOVA with multiple comparisons
Salt × inoculation: ns (P=0.0670)		-Tx - +Tx	Summary	Adjusted P Value		Salt × inoculation: ** (P=0.0060)		-Tx - +Tx	Summary	Adjusted P Value
Salt: * (P=0.0124)		0 mM NaCl	ns	0.9547		Salt: *** (P=0.0003)		0 mM NaCl	ns	0.6007
Inoculation: ns (P=0.1430)		50 mM NaCl	*	0.0421		Inoculation: ns (P=0.1200)		50 mM NaCl	**	0.0055
	SPAD value (a.u.)						Nodule weight per plant (g)
	-NaCl -Tx	-NaCl +Tx	+NaCl -Tx	+NaCl +Tx			-NaCl -Tx	-NaCl +Tx	+NaCl -Tx	+NaCl +Tx
1	33.4	31.4	16.2	16.3		1	0.2782	0.2769	0.2909	0.4666
2	24.2	20.8	14.3	20.9		2	0.3563	0.4226	0.2136	0.4321
3	41.7	36.2	24.4	19.2		3	0.3471	0.3316	0.3667	0.3619
4	34.5	33.8	19.5	26.5		4	0.3473	0.3218	0.3706	0.2476
5	32.8	26.3	21.7	33.4		5	0.3762	0.4682	0.2022	0.3226
6	32	35	21.5	32.5		6	0.3576	0.2774	0.3392	0.4703
7	31	36.2	18.3	33.3		7	0.2241	0.3681	0.2875	0.3522
8	26.4	24.6	21.5	26.3		8	0.2589	0.3918	0.2246	0.3711
9	33.1	34.4	21.4	22.8		9	0.3222	0.3788	0.2659	0.3885
10	26.4	35.8	12.6	15.2		10	0.2039	0.2825	0.2378	0.2859
11	32.9	25	23	18.2		11	0.3008	0.4082	0.1511	0.3599
12	32.5	31.8	22.5	20.9		12	0.1843	0.3074	0.2297	0.293
13	29.3	34.2	14	18.7		13	0.2358	0.2738	0.3722	0.2874
14	32.3	23.8	17.7	33.1		14	0.2703	0.3749	0.2575	0.3384
two-way ANOVA with multiple comparisons						two-way ANOVA with multiple comparisons
Salt × inoculation: * (P=0.0381)		-Tx - +Tx	Summary	Adjusted P Value		Salt × inoculation: ns (P=0.2805)		-Tx - +Tx	Summary	Adjusted P Value
Salt: **** (P<0.0001)		0 mM NaCl	ns	0.8629		Salt: ns (P=0.4761)		0 mM NaCl	ns	0.1643
Inoculation: ns (P=0.1554)		50 mM NaCl	*	0.0292		Inoculation: *** (P=0.0008)		50 mM NaCl	**	0.0036
	Nodule number per plant						Weight per nodule (g)
	-NaCl -Tx	-NaCl +Tx	+NaCl -Tx	+NaCl +Tx			-NaCl -Tx	-NaCl +Tx	+NaCl -Tx	+NaCl +Tx
1	139	87	102	69		1	0.002001	0.003183	0.002852	0.006762
2	104	55	110	83		2	0.003426	0.007684	0.001942	0.005206
3	67	63	94	69		3	0.005181	0.005263	0.003901	0.005245
4	86	72	92	90		4	0.004038	0.004469	0.004028	0.002751
5	105	85	99	102		5	0.003583	0.005508	0.002042	0.003163
6	114	83	83	84		6	0.003137	0.003342	0.004087	0.005599
7	90	56	105	104		7	0.004712	0.006573	0.002738	0.003387
8	121	84	90	103		8	0.00214	0.004664	0.002496	0.003603
9	105	84	96	83		9	0.003069	0.00451	0.00277	0.004681
10	92	86	105	61		10	0.002216	0.003285	0.002265	0.004687
11	97	61	93	87		11	0.003101	0.006692	0.001625	0.004137
12	73	67	114	82		12	0.002525	0.004588	0.002015	0.003573
13	124	76	109	82		13	0.001902	0.003603	0.003415	0.003505
14	134	81	124	75		14	0.002017	0.004628	0.002077	0.004512
two-way ANOVA with multiple comparisons						two-way ANOVA with multiple comparisons
Salt × inoculation: ns (P=0.1348)		-Tx - +Tx	Summary	Adjusted P Value		Salt × inoculation: ns (P=0.7738)		-Tx - +Tx	Summary	Adjusted P Value
Salt: ns (P=0.3777)		0 mM NaCl	****	<0.0001		Salt: ns (P=0.1531)		0 mM NaCl	***	0.0002
Inoculation: **** (P<0.0001)		50 mM NaCl	**	0.0067		Inoculation: **** (P<0.0001)		50 mM NaCl	***	0.0006
	Nitrogen fixation rate (nM/h/g)						Leaf protein content (mg/g)
	-NaCl -Tx	-NaCl +Tx	+NaCl -Tx	+NaCl +Tx			-NaCl -Tx	-NaCl +Tx	+NaCl -Tx	+NaCl +Tx
1	9740.53	5168.09	4035.87	7766.88		1	49.782	54.018	31.333	54.824
2	4121.56	9838.13	3370.07	12325.1		2	69.549	64.881	49.906	32.891
3	10183.8	15577.4	3394.42	6190.98		3	43.619	50.882	55.228	51.036
4	9551.92	8949.4	4221.5	7590.2		4	65.761	65.838	56.74	28.364
5	5957.29	7848.05	5711.77	8121.64		5	45.193	40.961	67.541	33.47
6	3952.26	8660.94	6397.13	4710.46		6	38.482	41.758	54.856	25.058
7	5106.36	8809.57	2734.82	10879		7	39.536	54.834	39.673	23.336
8	6367.11	13050.1	6732.59	7261.32		8	54.465	41.724	52.087	44.754
9	5598.74	12280.9	4181.67	7046.58		9	73.669	39.091	53.218	41.215
10	2383.31	4963.3	6912.35	5786.79		10	52.375	31.106	44.023	38.753
11	6580.2	13256.8	7996.78	8544.24		11	55.023	41.299	42.474	28.966
12	7277.82	3464.03	6300.35	6396.4		12	46.657	52.406	32.775	34.243
two-way ANOVA with multiple comparisons						two-way ANOVA with multiple comparisons
Salt × inoculation: ns (P=0.8079)		-Tx - +Tx	Summary	Adjusted P Value		Salt × inoculation: ns (P=0.2436)		-Tx - +Tx	Summary	Adjusted P Value
Salt: ns (P=0.0657)		0 mM NaCl	*	0.0174		Salt: * (P=0.0113)		0 mM NaCl	ns	0.5060
Inoculation: *** (P=0.0007)		50 mM NaCl	*	0.0410		Inoculation: * (P=0.0105)		50 mM NaCl	*	0.0182
